# Supplementary material for: Why Is There a Lack of Consensus on Molecular Subgroups of Glioblastoma? Understanding the Nature of Biological and Statistical Variability in Glioblastoma Expression Data
Source: PLoS One. 2011 Jul 28;6(7):e20826. doi: 10.1371/journal.pone.0020826 (PMC3145641; doi:10.1371/journal.pone.0020826)
Supplement: Table S1 — Genes Differentially Expressed between the Outlier Cluster and the Remaining GBMs. Relative fold change values computed using 2-sided significance analysis for microarrays (SAM) with false discovery rate (FDR) = 0. Statistical significance of categorical annotations computed using the EASE score (adjusted Fisher Exact Test). 1A: Overexpressed in the outlier group relative to the remainder. 1B: Underexpressed in the outlier group relative to the remainder. 1C: EASE analysis of overrepresented categories in the overexpressed genes. 1D: EASE analysis of overrepresented categories in the overexpressed genes. 1E: Overlap between differentially expressed genes and categories in the outlier group and those identified in a previously-described GBM expression fingerprint with putative relationship to the survival phenotype [8]. (XLS) [file pone.0020826.s002.xls]

## Sheet: Table S1A
Probeset	Fold Change (outlier group vs others)	Gene Symbol	Gene Name
210040_AT	27.7627	SLC12A5	SOLUTE CARRIER FAMILY 12, (POTASSIUM-CHLORIDE TRANSPORTER) MEMBER 5
220359_S_AT	26.4987	ARPP-21	CYCLIC AMP-REGULATED PHOSPHOPROTEIN, 21 KD
219308_S_AT	22.9695	AK5	ADENYLATE KINASE 5
210016_AT	21.354	MYT1L	MYELIN TRANSCRIPTION FACTOR 1-LIKE
219671_AT	20.8381	HPCAL4	HIPPOCALCIN LIKE 4
215241_AT	20.3966	TMEM16C	TRANSMEMBRANE PROTEIN 16C
204081_AT	19.8003	NRGN	NEUROGRANIN (PROTEIN KINASE C SUBSTRATE, RC3)
213108_AT	19.0197	CAMK2A	CALCIUM/CALMODULIN-DEPENDENT PROTEIN KINASE (CAM KINASE) II ALPHA
206196_S_AT	18.993	RUNDC3A	RAP2 INTERACTING PROTEIN 8
207014_AT	17.0019	GABRA2	GAMMA-AMINOBUTYRIC ACID (GABA) A RECEPTOR, ALPHA 2
219659_AT	16.7816	ATP8A2	ATPASE, AMINOPHOSPHOLIPID TRANSPORTER-LIKE, CLASS I, TYPE 8A, MEMBER 2
210408_S_AT	14.8884	CPNE6	COPINE VI (NEURONAL)
52837_AT	13.7113	LL22NC03-75B3.6	KIAA1644 PROTEIN
205814_AT	13.6393	GRM3	GLUTAMATE RECEPTOR, METABOTROPIC 3
221901_AT	13.0581	LL22NC03-75B3.6	KIAA1644 PROTEIN
204869_AT	12.9525	PCSK2	PROPROTEIN CONVERTASE SUBTILISIN/KEXIN TYPE 2
205751_AT	12.8294	SH3GL2	SH3-DOMAIN GRB2-LIKE 2
213904_AT	12.5344	NA	NA
214217_AT	12.5109	GRM5	GLUTAMATE RECEPTOR, METABOTROPIC 5
205737_AT	12.5069	KCNQ2	POTASSIUM VOLTAGE-GATED CHANNEL, KQT-LIKE SUBFAMILY, MEMBER 2
207659_S_AT	12.4561	MOBP	MYELIN-ASSOCIATED OLIGODENDROCYTE BASIC PROTEIN
215267_S_AT	12.3904	SLC8A2	SOLUTE CARRIER FAMILY 8 (SODIUM-CALCIUM EXCHANGER), MEMBER 2
214945_AT	12.3277	NA	NA
206253_AT	12.0792	DLG2	DISCS, LARGE HOMOLOG 2, CHAPSYN-110 (DROSOPHILA)
205110_S_AT	11.6776	FGF13	FIBROBLAST GROWTH FACTOR 13
214071_AT	11.3585	MPPE1	METALLOPHOSPHOESTERASE 1
205795_AT	11.3356	NRXN3	NEUREXIN 3
210404_X_AT	11.1092	CAMK2B	CALCIUM/CALMODULIN-DEPENDENT PROTEIN KINASE (CAM KINASE) II BETA
206803_AT	11.066	PDYN	PRODYNORPHIN
215005_AT	10.9466	NECAB2	EF-HAND CALCIUM BINDING PROTEIN 2
204777_S_AT	10.9351	MAL	MAL, T-CELL DIFFERENTIATION PROTEIN
213486_AT	10.0567	DKFZP761N09121	COATOMER PROTEIN COMPLEX, SUBUNIT GAMMA 2
204134_AT	10.0406	PDE2A	PHOSPHODIESTERASE 2A, CGMP-STIMULATED
220979_S_AT	10.0344	ST6GALNAC5	ST6 (ALPHA-N-ACETYL-NEURAMINYL-2,3-BETA-GALACTOSYL-1,3)-N-ACETYLGALACTOSAMINIDE ALPHA-2,6-SIALYLTRANSFERASE 5
204763_S_AT	9.91133	GNAO1	GUANINE NUCLEOTIDE BINDING PROTEIN (G PROTEIN), ALPHA ACTIVATING ACTIVITY POLYPEPTIDE O
202260_S_AT	9.90031	STXBP1	SYNTAXIN BINDING PROTEIN 1
212339_AT	9.69662	EPB41L1	ERYTHROCYTE MEMBRANE PROTEIN BAND 4.1-LIKE 1
202508_S_AT	9.49465	SNAP25	SYNAPTOSOMAL-ASSOCIATED PROTEIN, 25KDA
219301_S_AT	9.49291	CNTNAP2	CONTACTIN ASSOCIATED PROTEIN-LIKE 2
216039_AT	9.39554	PMS2L1	POSTMEIOTIC SEGREGATION INCREASED 2-LIKE 1
213924_AT	9.33133	MPPE1	METALLOPHOSPHOESTERASE 1
90265_AT	9.23195	CENTA1	CENTAURIN, ALPHA 1
210193_AT	9.05263	MOBP	MYELIN-ASSOCIATED OLIGODENDROCYTE BASIC PROTEIN
212732_AT	9.02802	MEG3	MATERNALLY EXPRESSED 3
218623_AT	8.74041	HMP19	HMP19 PROTEIN
214157_AT	8.66765	GNAS	GNAS COMPLEX LOCUS
205818_AT	8.35381	DBC1	DELETED IN BLADDER CANCER 1
209956_S_AT	8.34424	CAMK2B	CALCIUM/CALMODULIN-DEPENDENT PROTEIN KINASE (CAM KINASE) II BETA
205651_X_AT	8.23405	RAPGEF4	RAP GUANINE NUCLEOTIDE EXCHANGE FACTOR (GEF) 4
221861_AT	8.0251	NA	NA
213106_AT	7.97136	ATP8A1	ATPASE, AMINOPHOSPHOLIPID TRANSPORTER (APLT), CLASS I, TYPE 8A, MEMBER 1
204995_AT	7.94392	CDK5R1	CYCLIN-DEPENDENT KINASE 5, REGULATORY SUBUNIT 1 (P35)
206385_S_AT	7.68111	ANK3	ANKYRIN 3, NODE OF RANVIER (ANKYRIN G)
213268_AT	7.56024	CAMTA1	CALMODULIN BINDING TRANSCRIPTION ACTIVATOR 1
209442_X_AT	7.5538	ANK3	ANKYRIN 3, NODE OF RANVIER (ANKYRIN G)
203607_AT	7.51489	INPP5F	INOSITOL POLYPHOSPHATE-5-PHOSPHATASE F
213638_AT	7.51322	PHACTR1	KIAA1733 PROTEIN
204680_S_AT	7.50036	RAPGEF5	RAP GUANINE NUCLEOTIDE EXCHANGE FACTOR (GEF) 5
220551_AT	7.42973	SLC17A6	SOLUTE CARRIER FAMILY 17 (SODIUM-DEPENDENT INORGANIC PHOSPHATE COTRANSPORTER), MEMBER 6
205278_AT	7.38164	GAD1	GLUTAMATE DECARBOXYLASE 1 (BRAIN, 67KDA)
204720_S_AT	7.29593	DNAJC6	DNAJ (HSP40) HOMOLOG, SUBFAMILY C, MEMBER 6
205428_S_AT	7.29486	CALB2	CALBINDIN 2, 29KDA (CALRETININ)
206403_AT	7.2768	ZNF536	ZINC FINGER PROTEIN 536
221008_S_AT	7.22654	AGXT2L1	ALANINE-GLYOXYLATE AMINOTRANSFERASE 2-LIKE 1
49111_AT	7.20986	NA	NA
212914_AT	7.19276	CBX7	CHROMOBOX HOMOLOG 7
203146_S_AT	7.17467	GABBR1	GAMMA-AMINOBUTYRIC ACID (GABA) B RECEPTOR, 1
210222_S_AT	7.1576	RTN1	RETICULON 1
212624_S_AT	7.12751	CHN1	CHIMERIN (CHIMAERIN) 1
207323_S_AT	7.11407	MBP	MYELIN BASIC PROTEIN
212877_AT	7.10119	KLC1	KINESIN 2
209556_AT	7.09408	NCDN	NEUROCHONDRIN
206001_AT	6.91792	NPY	NEUROPEPTIDE Y
213439_X_AT	6.88623	RUNDC3A	RAP2 INTERACTING PROTEIN 8
202432_AT	6.88203	PPP3CB	PROTEIN PHOSPHATASE 3 (FORMERLY 2B), CATALYTIC SUBUNIT, BETA ISOFORM (CALCINEURIN A BETA)
204793_AT	6.86547	GPRASP1	G PROTEIN-COUPLED RECEPTOR ASSOCIATED SORTING PROTEIN 1
204823_AT	6.83923	NAV3	NEURON NAVIGATOR 3
213276_AT	6.83686	CAMK2B	CALCIUM/CALMODULIN-DEPENDENT PROTEIN KINASE (CAM KINASE) II BETA
206137_AT	6.83616	RIMS2	REGULATING SYNAPTIC MEMBRANE EXOCYTOSIS 2
209915_S_AT	6.78234	NRXN1	NEUREXIN 1
210657_S_AT	6.63978	40425	SEPTIN 4
219305_X_AT	6.60451	FBXO2	F-BOX PROTEIN 2
205630_AT	6.59073	CRH	CORTICOTROPIN RELEASING HORMONE
219642_S_AT	6.58645	PEX5L	PEROXISOMAL BIOGENESIS FACTOR 5-LIKE
204681_S_AT	6.55897	RAPGEF5	RAP GUANINE NUCLEOTIDE EXCHANGE FACTOR (GEF) 5
203619_S_AT	6.47717	FAIM2	FAS APOPTOTIC INHIBITORY MOLECULE 2
205923_AT	6.46005	RELN	REELIN
203389_AT	6.40883	KIF3C	KINESIN FAMILY MEMBER 3C
213925_AT	6.39919	C1ORF95	CHROMOSOME 1 OPEN READING FRAME 95
221631_AT	6.37913	CACNA1I	CALCIUM CHANNEL, VOLTAGE-DEPENDENT, ALPHA 1I SUBUNIT
210454_S_AT	6.37763	KCNJ6	POTASSIUM INWARDLY-RECTIFYING CHANNEL, SUBFAMILY J, MEMBER 6
205567_AT	6.31945	CHST1	CARBOHYDRATE (KERATAN SULFATE GAL-6) SULFOTRANSFERASE 1
204547_AT	6.31621	RAB40B	RAB40B, MEMBER RAS ONCOGENE FAMILY
219429_AT	6.30392	FA2H	FATTY ACID 2-HYDROXYLASE
204870_S_AT	6.19048	PCSK2	PROPROTEIN CONVERTASE SUBTILISIN/KEXIN TYPE 2
207010_AT	6.16199	GABRB1	GAMMA-AMINOBUTYRIC ACID (GABA) A RECEPTOR, BETA 1
219225_AT	6.12172	PGBD5	PIGGYBAC TRANSPOSABLE ELEMENT DERIVED 5
209767_S_AT	6.117	GP1BB	GLYCOPROTEIN IB (PLATELET), BETA POLYPEPTIDE
203906_AT	6.00836	IQSEC1	IQ MOTIF AND SEC7 DOMAIN 1
205839_S_AT	5.93835	BZRAP1	BENZODIAZAPINE RECEPTOR (PERIPHERAL) ASSOCIATED PROTEIN 1
213666_AT	5.93751	40427	SEPTIN 6
205478_AT	5.91616	PPP1R1A	PROTEIN PHOSPHATASE 1, REGULATORY (INHIBITOR) SUBUNIT 1A
206850_AT	5.90289	RASL10A	RAS-RELATED ON CHROMOSOME 22
203151_AT	5.89835	MAP1A	MICROTUBULE-ASSOCIATED PROTEIN 1A
203849_S_AT	5.88109	KIF1A	KINESIN FAMILY MEMBER 1A
210715_S_AT	5.87293	SPINT2	SERINE PEPTIDASE INHIBITOR, KUNITZ TYPE, 2
220795_S_AT	5.78274	BEGAIN	LIKELY ORTHOLOG OF RAT BRAIN-ENRICHED GUANYLATE KINASE-ASSOCIATED PROTEIN
214046_AT	5.76329	NA	NA
221221_S_AT	5.72406	KLHL3	KELCH-LIKE 3 (DROSOPHILA)
218613_AT	5.71338	PSD3	PLECKSTRIN AND SEC7 DOMAIN CONTAINING 3
206084_AT	5.69285	PTPRR	PROTEIN TYROSINE PHOSPHATASE, RECEPTOR TYPE, R
220994_S_AT	5.66669	STXBP6	SYNTAXIN BINDING PROTEIN 6 (AMISYN)
208389_S_AT	5.63013	SLC1A2	SOLUTE CARRIER FAMILY 1 (GLIAL HIGH AFFINITY GLUTAMATE TRANSPORTER), MEMBER 2
214839_AT	5.62563	LOC157627	HYPOTHETICAL PROTEIN LOC157627
209072_AT	5.61272	MBP	MYELIN BASIC PROTEIN
213326_AT	5.55399	VAMP1	VESICLE-ASSOCIATED MEMBRANE PROTEIN 1 (SYNAPTOBREVIN 1)
219463_AT	5.54439	C20ORF103	CHROMOSOME 20 OPEN READING FRAME 103
221868_AT	5.54282	PAIP2B	KIAA1155 PROTEIN
216617_S_AT	5.54177	MAG	MYELIN ASSOCIATED GLYCOPROTEIN
220999_S_AT	5.54	CYFIP2	CYTOPLASMIC FMR1 INTERACTING PROTEIN 2
213122_AT	5.53937	TSPYL5	TSPY-LIKE 5
203892_AT	5.52715	WFDC2	WAP FOUR-DISULFIDE CORE DOMAIN 2
206899_AT	5.51443	NTSR2	NEUROTENSIN RECEPTOR 2
203129_S_AT	5.47929	KIF5C	KINESIN FAMILY MEMBER 5C
206349_AT	5.46721	LGI1	LEUCINE-RICH, GLIOMA INACTIVATED 1
212828_AT	5.46454	SYNJ2	SYNAPTOJANIN 2
210612_S_AT	5.42708	SYNJ2	SYNAPTOJANIN 2
221207_S_AT	5.41222	NBEA	NEUROBEACHIN
218012_AT	5.36262	TSPYL2	TSPY-LIKE 2
204749_AT	5.35606	NAP1L3	NUCLEOSOME ASSEMBLY PROTEIN 1-LIKE 3
209794_AT	5.35561	SRGAP3	SLIT-ROBO RHO GTPASE ACTIVATING PROTEIN 3
221810_AT	5.34039	RAB15	RAB15, MEMBER RAS ONOCOGENE FAMILY
203485_AT	5.28826	RTN1	RETICULON 1
212701_AT	5.27787	TLN2	TALIN 2
210839_S_AT	5.26657	ENPP2	ECTONUCLEOTIDE PYROPHOSPHATASE/PHOSPHODIESTERASE 2 (AUTOTAXIN)
218394_AT	5.21912	ROGDI	LEUCINE ZIPPER DOMAIN PROTEIN
205359_AT	5.20759	AKAP6	A KINASE (PRKA) ANCHOR PROTEIN 6
213688_AT	5.16594	CALM3	CALMODULIN 1 (PHOSPHORYLASE KINASE, DELTA)
212757_S_AT	5.14038	CAMK2G	CALCIUM/CALMODULIN-DEPENDENT PROTEIN KINASE (CAM KINASE) II GAMMA
205915_X_AT	5.11985	GRIN1	GLUTAMATE RECEPTOR, IONOTROPIC, N-METHYL D-ASPARTATE 1
221802_S_AT	5.08185	KIAA1598	KIAA1598
40472_AT	5.05419	AGPAT7	1-ACYLGLYCEROL-3-PHOSPHATE O-ACYLTRANSFERASE 7 (LYSOPHOSPHATIDIC ACID ACYLTRANSFERASE, ETA)
212699_AT	5.04816	SCAMP5	SECRETORY CARRIER MEMBRANE PROTEIN 5
218813_S_AT	4.97281	SH3GLB2	SH3-DOMAIN GRB2-LIKE ENDOPHILIN B2
207556_S_AT	4.97023	DGKZ	DIACYLGLYCEROL KINASE, ZETA 104KDA
204733_AT	4.96586	KLK6	KALLIKREIN 6 (NEUROSIN, ZYME)
204424_S_AT	4.96055	LMO3	LIM DOMAIN ONLY 3 (RHOMBOTIN-LIKE 2)
206374_AT	4.93535	DUSP8	DUAL SPECIFICITY PHOSPHATASE 8
203130_S_AT	4.92574	KIF5C	KINESIN FAMILY MEMBER 5C
219277_S_AT	4.91638	OGDHL	OXOGLUTARATE DEHYDROGENASE-LIKE
203355_S_AT	4.90991	PSD3	PLECKSTRIN AND SEC7 DOMAIN CONTAINING 3
209159_S_AT	4.89854	NDRG4	NDRG FAMILY MEMBER 4
215321_AT	4.89281	RUNDC3B	RAP2-BINDING PROTEIN 9
213834_AT	4.84926	IQSEC3	IQ MOTIF AND SEC7 DOMAIN 3
221583_S_AT	4.84918	KCNMA1	POTASSIUM LARGE CONDUCTANCE CALCIUM-ACTIVATED CHANNEL, SUBFAMILY M, ALPHA MEMBER 1
212187_X_AT	4.82038	PTGDS	PROSTAGLANDIN D2 SYNTHASE 21KDA (BRAIN)
208002_S_AT	4.8083	ACOT7	ACYL-COA THIOESTERASE 7
203431_S_AT	4.80743	RICS	RHO GTPASE-ACTIVATING PROTEIN
210781_X_AT	4.80193	GRIN1	GLUTAMATE RECEPTOR, IONOTROPIC, N-METHYL D-ASPARTATE 1
209914_S_AT	4.78823	NRXN1	NEUREXIN 1
216887_S_AT	4.77872	LDB3	LIM DOMAIN BINDING 3
202457_S_AT	4.76245	PPP3CA	PROTEIN PHOSPHATASE 3 (FORMERLY 2B), CATALYTIC SUBUNIT, ALPHA ISOFORM (CALCINEURIN A ALPHA)
211458_S_AT	4.75778	GABARAPL1	GABA(A) RECEPTOR-ASSOCIATED PROTEIN LIKE 1
209311_AT	4.72393	BCL2L2	BCL2-LIKE 2
212336_AT	4.69685	EPB41L1	ERYTHROCYTE MEMBRANE PROTEIN BAND 4.1-LIKE 1
209392_AT	4.6692	ENPP2	ECTONUCLEOTIDE PYROPHOSPHATASE/PHOSPHODIESTERASE 2 (AUTOTAXIN)
215789_S_AT	4.6656	AJAP1	ADHERENS JUNCTION ASSOCIATED PROTEIN 1
218266_S_AT	4.66469	FREQ	FREQUENIN HOMOLOG (DROSOPHILA)
220448_AT	4.64597	KCNK12	POTASSIUM CHANNEL, SUBFAMILY K, MEMBER 12
34726_AT	4.63414	CACNB3	CALCIUM CHANNEL, VOLTAGE-DEPENDENT, BETA 3 SUBUNIT
202890_AT	4.63054	MAP7	MICROTUBULE-ASSOCIATED PROTEIN 7
211663_X_AT	4.62939	PTGDS	PROSTAGLANDIN D2 SYNTHASE 21KDA (BRAIN)
212906_AT	4.62765	GRAMD1B	GRAM DOMAIN CONTAINING 1B
208463_AT	4.60307	GABRA4	GAMMA-AMINOBUTYRIC ACID (GABA) A RECEPTOR, ALPHA 4
209583_S_AT	4.59669	CD200	CD200 ANTIGEN
207100_S_AT	4.59103	VAMP1	VESICLE-ASSOCIATED MEMBRANE PROTEIN 1 (SYNAPTOBREVIN 1)
211748_X_AT	4.57298	PTGDS	PROSTAGLANDIN D2 SYNTHASE 21KDA (BRAIN)
212669_AT	4.55603	CAMK2G	CALCIUM/CALMODULIN-DEPENDENT PROTEIN KINASE (CAM KINASE) II GAMMA
214650_X_AT	4.54747	MOG	MYELIN OLIGODENDROCYTE GLYCOPROTEIN
208906_AT	4.53896	BSCL2	BERNARDINELLI-SEIP CONGENITAL LIPODYSTROPHY 2 (SEIPIN)
212221_X_AT	4.53564	IDS	IDURONATE 2-SULFATASE (HUNTER SYNDROME)
205328_AT	4.52486	CLDN10	CLAUDIN 10
214825_AT	4.52486	NA	NA
214933_AT	4.51437	CACNA1A	CALCIUM CHANNEL, VOLTAGE-DEPENDENT, P/Q TYPE, ALPHA 1A SUBUNIT
214043_AT	4.49349	PTPRS	PROTEIN TYROSINE PHOSPHATASE, RECEPTOR TYPE, D
205989_S_AT	4.49206	MOG	MYELIN OLIGODENDROCYTE GLYCOPROTEIN
206710_S_AT	4.48606	EPB41L3	ERYTHROCYTE MEMBRANE PROTEIN BAND 4.1-LIKE 3
215785_S_AT	4.46414	CYFIP2	CYTOPLASMIC FMR1 INTERACTING PROTEIN 2
202192_S_AT	4.46376	GAS7	GROWTH ARREST-SPECIFIC 7
219578_S_AT	4.42146	CPEB1	CYTOPLASMIC POLYADENYLATION ELEMENT BINDING PROTEIN 1
212508_AT	4.4002	MOAP1	MODULATOR OF APOPTOSIS 1
203859_S_AT	4.39403	PALM	PARALEMMIN
201243_S_AT	4.39009	ATP1B1	ATPASE, NA+/K+ TRANSPORTING, BETA 1 POLYPEPTIDE
204592_AT	4.38631	DLG4	DISCS, LARGE HOMOLOG 4 (DROSOPHILA)
219945_AT	4.38536	DDX25	DEAD (ASP-GLU-ALA-ASP) BOX POLYPEPTIDE 25
204813_AT	4.37873	MAPK10	MITOGEN-ACTIVATED PROTEIN KINASE 10
212425_AT	4.37734	SCAMP1	SECRETORY CARRIER MEMBRANE PROTEIN 1
217452_S_AT	4.3712	B3GALT2	UDP-GAL:BETAGLCNAC BETA 1,3-GALACTOSYLTRANSFERASE, POLYPEPTIDE 2
204165_AT	4.33831	WASF1	WAS PROTEIN FAMILY, MEMBER 1
214781_AT	4.33765	PLXNA1	PLEXIN A1
206209_S_AT	4.32989	CA4	CARBONIC ANHYDRASE IV
215311_AT	4.32639	NA	NA
218523_AT	4.31382	LHPP	PHOSPHOLYSINE PHOSPHOHISTIDINE INORGANIC PYROPHOSPHATE PHOSPHATASE
203699_S_AT	4.31181	DIO2	DEIODINASE, IODOTHYRONINE, TYPE II
204447_AT	4.30923	PROSAPIP1	PROSAPIP1 PROTEIN
210038_AT	4.28809	PRKCQ	PROTEIN KINASE C, THETA
212829_AT	4.27423	PIP4K2A	PHOSPHATIDYLINOSITOL-4-PHOSPHATE 5-KINASE, TYPE II, ALPHA
212681_AT	4.27401	EPB41L3	ERYTHROCYTE MEMBRANE PROTEIN BAND 4.1-LIKE 3
206434_AT	4.27043	SPOCK3	SPARC/OSTEONECTIN, CWCV AND KAZAL-LIKE DOMAINS PROTEOGLYCAN (TESTICAN) 3
202889_X_AT	4.26979	MAP7	MICROTUBULE-ASSOCIATED PROTEIN 7
207414_S_AT	4.26641	PCSK6	PROPROTEIN CONVERTASE SUBTILISIN/KEXIN TYPE 6
204358_S_AT	4.25946	FLRT2	FIBRONECTIN LEUCINE RICH TRANSMEMBRANE PROTEIN 2
211776_S_AT	4.25865	EPB41L3	ERYTHROCYTE MEMBRANE PROTEIN BAND 4.1-LIKE 3
204757_S_AT	4.24975	TMEM24	TRANSMEMBRANE PROTEIN 24
206135_AT	4.24434	ST18	SUPPRESSION OF TUMORIGENICITY 18 (BREAST CARCINOMA) (ZINC FINGER PROTEIN)
213839_AT	4.22415	KIAA0500	KIAA0500 PROTEIN
218976_AT	4.2118	DNAJC12	DNAJ (HSP40) HOMOLOG, SUBFAMILY C, MEMBER 12
215363_X_AT	4.19888	FOLH1	FOLATE HYDROLASE (PROSTATE-SPECIFIC MEMBRANE ANTIGEN) 1
205860_X_AT	4.18717	FOLH1	FOLATE HYDROLASE (PROSTATE-SPECIFIC MEMBRANE ANTIGEN) 1
202047_S_AT	4.18317	CBX6	CHROMOBOX HOMOLOG 6
210136_AT	4.18289	MBP	MYELIN BASIC PROTEIN
209485_S_AT	4.14078	OSBPL1A	OXYSTEROL-BINDING PROTEIN-RELATED PROTEIN 1
215471_S_AT	4.14051	MAP7	MICROTUBULE-ASSOCIATED PROTEIN 7
209242_AT	4.13887	PEG3	PATERNALLY EXPRESSED 3
219144_AT	4.12946	DUSP26	DUAL SPECIFICITY PHOSPHATASE 26 (PUTATIVE)
213362_AT	4.09409	PTPRS	PROTEIN TYROSINE PHOSPHATASE, RECEPTOR TYPE, D
205709_S_AT	4.08973	CDS1	CDP-DIACYLGLYCEROL SYNTHASE (PHOSPHATIDATE CYTIDYLYLTRANSFERASE) 1
203909_AT	4.0858	SLC9A6	SOLUTE CARRIER FAMILY 9 (SODIUM/HYDROGEN EXCHANGER), MEMBER 6
215244_AT	4.08192	DGCR5	DIGEORGE SYNDROME CRITICAL REGION GENE 5 (NON-CODING)
205979_AT	4.05327	SCGB2A1	SECRETOGLOBIN, FAMILY 2A, MEMBER 1
201557_AT	4.04913	VAMP2	VESICLE-ASSOCIATED MEMBRANE PROTEIN 2 (SYNAPTOBREVIN 2)
203069_AT	4.04659	SV2A	SYNAPTIC VESICLE GLYCOPROTEIN 2A
34408_AT	4.04535	RTN2	RETICULON 2
210448_S_AT	4.03263	P2RX5	PURINERGIC RECEPTOR P2X, LIGAND-GATED ION CHANNEL, 5
212772_S_AT	4.0301	ABCA2	ATP-BINDING CASSETTE, SUB-FAMILY A (ABC1), MEMBER 2
213496_AT	4.02187	LPPR4	PLASTICITY RELATED GENE 1
218309_AT	4.0191	CAMK2N1	CALCIUM/CALMODULIN-DEPENDENT PROTEIN KINASE II INHIBITOR 1
210138_AT	4.01325	RGS20	REGULATOR OF G-PROTEIN SIGNALLING 20
213710_S_AT	4.00471	CALM3	CALMODULIN 1 (PHOSPHORYLASE KINASE, DELTA)
206030_AT	3.99647	ASPA	ASPARTOACYLASE (CANAVAN DISEASE)
218657_AT	3.99127	RAPGEFL1	RAP GUANINE NUCLEOTIDE EXCHANGE FACTOR (GEF)-LIKE 1
212727_AT	3.99079	DLG3	DISCS, LARGE HOMOLOG 3 (NEUROENDOCRINE-DLG, DROSOPHILA)
207093_S_AT	3.98478	OMG	OLIGODENDROCYTE MYELIN GLYCOPROTEIN
202048_S_AT	3.97274	CBX6	CHROMOBOX HOMOLOG 6
219877_AT	3.96812	ZMAT4	ZINC FINGER, MATRIN TYPE 4
206179_S_AT	3.96307	TPPP	BRAIN-SPECIFIC PROTEIN P25 ALPHA
202073_AT	3.95204	OPTN	OPTINEURIN
213385_AT	3.94541	CHN2	CHIMERIN (CHIMAERIN) 2
205384_AT	3.94244	FXYD1	FXYD DOMAIN CONTAINING ION TRANSPORT REGULATOR 1 (PHOSPHOLEMMAN)
211973_AT	3.93191	NUDT3	DIPHOSPHOINOSITOL POLYPHOSPHATE PHOSPHOHYDROLASE
50965_AT	3.92992	RAB26	RAB26, MEMBER RAS ONCOGENE FAMILY
212948_AT	3.91348	CAMTA2	CALMODULIN BINDING TRANSCRIPTION ACTIVATOR 2
210944_S_AT	3.90931	CAPN3	CALPAIN 3, (P94)
201927_S_AT	3.90027	PKP4	PLAKOPHILIN 4
217597_X_AT	3.89101	RAB40B	RAB40B, MEMBER RAS ONCOGENE FAMILY
221272_S_AT	3.88023	C1ORF21	CHROMOSOME 1 OPEN READING FRAME 21
220648_AT	3.87678	ADARB2	ADENOSINE DEAMINASE, RNA-SPECIFIC, B2 (RED2 HOMOLOG RAT)
209699_X_AT	3.87613	AKR1C2	ALDO-KETO REDUCTASE FAMILY 1, MEMBER C2 (DIHYDRODIOL DEHYDROGENASE 2; BILE ACID BINDING PROTEIN; 3-ALPHA HYDROXYSTEROID DEHYDROGENASE, TYPE III)
211985_S_AT	3.87067	CALM3	CALMODULIN 1 (PHOSPHORYLASE KINASE, DELTA)
208869_S_AT	3.86571	GABARAPL1	GABA(A) RECEPTOR-ASSOCIATED PROTEIN LIKE 1
215700_X_AT	3.83558	CPNE6	COPINE VI (NEURONAL)
213411_AT	3.80594	ADAM22	MDC2
203786_S_AT	3.78997	TPD52L1	TUMOR PROTEIN D52-LIKE 1
209462_AT	3.78181	APLP1	AMYLOID BETA (A4) PRECURSOR-LIKE PROTEIN 1
219685_AT	3.77015	TMEM35	TRANSMEMBRANE PROTEIN 35
210791_S_AT	3.76484	RICS	RHO GTPASE-ACTIVATING PROTEIN
209530_AT	3.75415	CACNB3	CALCIUM CHANNEL, VOLTAGE-DEPENDENT, BETA 3 SUBUNIT
211836_S_AT	3.74394	MOG	MYELIN OLIGODENDROCYTE GLYCOPROTEIN
205632_S_AT	3.73155	PIP5K1B	PHOSPHATIDYLINOSITOL-4-PHOSPHATE 5-KINASE, TYPE I, BETA
205104_AT	3.72806	SNPH	SYNTAPHILIN
204184_S_AT	3.71584	ADRBK2	ADRENERGIC, BETA, RECEPTOR KINASE 2
219150_S_AT	3.7143	CENTA1	CENTAURIN, ALPHA 1
204199_AT	3.68304	RALGPS1	RAL GEF WITH PH DOMAIN AND SH3 BINDING MOTIF 1
215181_AT	3.6703	CDH22	HYPOTHETICAL PROTEIN SIMILAR TO CADHERIN 22
210185_AT	3.66803	CACNB1	CALCIUM CHANNEL, VOLTAGE-DEPENDENT, BETA 1 SUBUNIT
213234_AT	3.66745	KIAA1467	KIAA1467
212930_AT	3.6631	ATP2B1	ATPASE, CA++ TRANSPORTING, PLASMA MEMBRANE 1
218631_AT	3.65907	AVPI1	ARGININE VASOPRESSIN-INDUCED 1
218175_AT	3.65789	CCDC92	LIMKAIN BETA 2
205109_S_AT	3.65609	ARHGEF4	RHO GUANINE NUCLEOTIDE EXCHANGE FACTOR (GEF) 4
201959_S_AT	3.65308	MYCBP2	MYC BINDING PROTEIN 2
213242_X_AT	3.65228	KIAA0284	KIAA0284
220041_AT	3.64958	PIGZ	PHOSPHATIDYLINOSITOL GLYCAN, CLASS Z
212223_AT	3.64683	IDS	IDURONATE 2-SULFATASE (HUNTER SYNDROME)
212771_AT	3.63194	C10ORF38	CHROMOSOME 10 OPEN READING FRAME 38
204454_AT	3.61563	LDOC1	LEUCINE ZIPPER, DOWN-REGULATED IN CANCER 1
213960_AT	3.60607	NA	NA
204359_AT	3.60477	FLRT2	FIBRONECTIN LEUCINE RICH TRANSMEMBRANE PROTEIN 2
212383_AT	3.59608	ATP6V0A1	ATPASE, H+ TRANSPORTING, LYSOSOMAL V0 SUBUNIT A1
204993_AT	3.58682	GNAZ	GUANINE NUCLEOTIDE BINDING PROTEIN (G PROTEIN), ALPHA Z POLYPEPTIDE
205638_AT	3.58161	BAI3	BRAIN-SPECIFIC ANGIOGENESIS INHIBITOR 3
201939_AT	3.58101	PLK2	POLO-LIKE KINASE 2 (DROSOPHILA)
218184_AT	3.56463	TULP4	TUBBY LIKE PROTEIN 4
211034_S_AT	3.56287	NA	NA
202429_S_AT	3.56212	PPP3CA	PROTEIN PHOSPHATASE 3 (FORMERLY 2B), CATALYTIC SUBUNIT, ALPHA ISOFORM (CALCINEURIN A ALPHA)
205986_AT	3.5591	AATK	APOPTOSIS-ASSOCIATED TYROSINE KINASE
202191_S_AT	3.55513	GAS7	GROWTH ARREST-SPECIFIC 7
213408_S_AT	3.54457	NA	NA
204063_S_AT	3.53656	ULK2	UNC-51-LIKE KINASE 2 (C. ELEGANS)
213489_AT	3.53447	MAPRE2	MICROTUBULE-ASSOCIATED PROTEIN, RP/EB FAMILY, MEMBER 2
219760_AT	3.53287	LIN7B	LIN-7 HOMOLOG B (C. ELEGANS)
211276_AT	3.52853	TCEAL2	TRANSCRIPTION ELONGATION FACTOR A (SII)-LIKE 2
212215_AT	3.5256	PREPL	PROLYL ENDOPEPTIDASE-LIKE
214817_AT	3.52189	UNC13A	UNC-13 HOMOLOG A (C. ELEGANS)
209877_AT	3.5204	SNCG	SYNUCLEIN, GAMMA (BREAST CANCER-SPECIFIC PROTEIN 1)
221504_S_AT	3.51912	ATP6V1H	ATPASE, H+ TRANSPORTING, LYSOSOMAL 50/57KDA, V1 SUBUNIT H
201335_S_AT	3.51706	ARHGEF12	RHO GUANINE NUCLEOTIDE EXCHANGE FACTOR (GEF) 12
201242_S_AT	3.51669	ATP1B1	ATPASE, NA+/K+ TRANSPORTING, BETA 1 POLYPEPTIDE
206401_S_AT	3.51642	MAPT	MICROTUBULE-ASSOCIATED PROTEIN TAU
205462_S_AT	3.50863	HPCAL1	HIPPOCALCIN-LIKE 1
203056_S_AT	3.49284	PRDM2	PR DOMAIN CONTAINING 2, WITH ZNF DOMAIN
214063_S_AT	3.48922	TF	TRANSFERRIN
211125_X_AT	3.48423	GRIN1	GLUTAMATE RECEPTOR, IONOTROPIC, N-METHYL D-ASPARTATE 1
206322_AT	3.48199	SYN3	SYNAPSIN III
203400_S_AT	3.47883	TF	TRANSFERRIN
204519_S_AT	3.47589	PLLP	PLASMA MEMBRANE PROTEOLIPID (PLASMOLIPIN)
214783_S_AT	3.47381	ANXA11	ANNEXIN A11
217886_AT	3.47333	EPS15	EPIDERMAL GROWTH FACTOR RECEPTOR PATHWAY SUBSTRATE 15
206433_S_AT	3.46918	SPOCK3	SPARC/OSTEONECTIN, CWCV AND KAZAL-LIKE DOMAINS PROTEOGLYCAN (TESTICAN) 3
211984_AT	3.46868	CALM3	CALMODULIN 1 (PHOSPHORYLASE KINASE, DELTA)
206231_AT	3.46831	KCNN1	POTASSIUM INTERMEDIATE/SMALL CONDUCTANCE CALCIUM-ACTIVATED CHANNEL, SUBFAMILY N, MEMBER 1
219236_AT	3.4638	PAQR6	PROGESTIN AND ADIPOQ RECEPTOR FAMILY MEMBER VI
202286_S_AT	3.46242	TACSTD2	TUMOR-ASSOCIATED CALCIUM SIGNAL TRANSDUCER 2
209281_S_AT	3.448	ATP2B1	ATPASE, CA++ TRANSPORTING, PLASMA MEMBRANE 1
204633_S_AT	3.44487	RPS6KA5	RIBOSOMAL PROTEIN S6 KINASE, 90KDA, POLYPEPTIDE 5
212928_AT	3.44381	TSPYL4	TSPY-LIKE 4
213178_S_AT	3.44363	MAPK8IP3	MITOGEN-ACTIVATED PROTEIN KINASE 8 INTERACTING PROTEIN 3
204966_AT	3.43666	BAI2	BRAIN-SPECIFIC ANGIOGENESIS INHIBITOR 2
200734_S_AT	3.42315	ARF3	ADP-RIBOSYLATION FACTOR 3
213948_X_AT	3.40829	CADM3	IMMUNOGLOBULIN SUPERFAMILY, MEMBER 4B
203020_AT	3.40795	RABGAP1L	RAB GTPASE ACTIVATING PROTEIN 1-LIKE
214053_AT	3.40788	ERBB4	V-ERB-A ERYTHROBLASTIC LEUKEMIA VIRAL ONCOGENE HOMOLOG 4 (AVIAN)
209871_S_AT	3.40148	APBA2	AMYLOID BETA (A4) PRECURSOR PROTEIN-BINDING, FAMILY A, MEMBER 2 (X11-LIKE)
203110_AT	3.39838	PTK2B	PTK2B PROTEIN TYROSINE KINASE 2 BETA
213066_AT	3.39708	RUSC2	RUN AND SH3 DOMAIN CONTAINING 2
212956_AT	3.3965	TBC1D9	TBC1 DOMAIN FAMILY, MEMBER 9
203031_S_AT	3.39213	UROS	UROPORPHYRINOGEN III SYNTHASE (CONGENITAL ERYTHROPOIETIC PORPHYRIA)
201313_AT	3.37887	ENO2	ENOLASE 2 (GAMMA, NEURONAL)
206655_S_AT	3.36879	GP1BB	GLYCOPROTEIN IB (PLATELET), BETA POLYPEPTIDE
221950_AT	3.36016	EMX2	EMPTY SPIRACLES HOMOLOG 2 (DROSOPHILA)
205334_AT	3.35552	S100A1	S100 CALCIUM BINDING PROTEIN A1
213096_AT	3.35022	TMCC2	TRANSMEMBRANE AND COILED-COIL DOMAIN FAMILY 2
209227_AT	3.34675	TUSC3	TUMOR SUPPRESSOR CANDIDATE 3
212062_AT	3.34304	ATP9A	ATPASE, CLASS II, TYPE 9A
209343_AT	3.3427	EFHD1	EF-HAND DOMAIN FAMILY, MEMBER D1
207308_AT	3.34222	SLCO1A2	SOLUTE CARRIER ORGANIC ANION TRANSPORTER FAMILY, MEMBER 1A2
210372_S_AT	3.34046	TPD52L1	TUMOR PROTEIN D52-LIKE 1
209407_S_AT	3.33873	DEAF1	DEFORMED EPIDERMAL AUTOREGULATORY FACTOR 1 (DROSOPHILA)
215707_S_AT	3.33716	PRNP	PRION PROTEIN (P27-30) (CREUTZFELD-JAKOB DISEASE, GERSTMANN-STRAUSLER-SCHEINKER SYNDROME, FATAL FAMILIAL INSOMNIA)
219400_AT	3.33604	CNTNAP1	CONTACTIN ASSOCIATED PROTEIN 1
203889_AT	3.33039	SCG5	SECRETORY GRANULE, NEUROENDOCRINE PROTEIN 1 (7B2 PROTEIN)
213776_AT	3.33014	LOC157562	HYPOTHETICAL PROTEIN LOC157562
218608_AT	3.32952	ATP13A2	ATPASE TYPE 13A2
206462_S_AT	3.32709	NTRK3	NEUROTROPHIC TYROSINE KINASE, RECEPTOR, TYPE 3
212552_AT	3.32572	HPCAL1	HIPPOCALCIN-LIKE 1
220663_AT	3.32563	IL1RAPL1	INTERLEUKIN 1 RECEPTOR ACCESSORY PROTEIN-LIKE 1
38710_AT	3.32506	OTUB1	OTU DOMAIN, UBIQUITIN ALDEHYDE BINDING 1
207739_S_AT	3.3208	GAGE3	G ANTIGEN 3
214475_X_AT	3.31889	CAPN3	CALPAIN 3, (P94)
205872_X_AT	3.31664	PDE4DIP	PHOSPHODIESTERASE 4D INTERACTING PROTEIN (MYOMEGALIN)
214889_AT	3.29421	FAM149A	DKFZP564J102 PROTEIN
205399_AT	3.29036	DCLK1	DOUBLECORTIN AND CAM KINASE-LIKE 1
218651_S_AT	3.28873	LARP6	LA RIBONUCLEOPROTEIN DOMAIN FAMILY, MEMBER 6
200622_X_AT	3.28529	CALM3	CALMODULIN 1 (PHOSPHORYLASE KINASE, DELTA)
214978_S_AT	3.28223	PPFIA4	PROTEIN TYROSINE PHOSPHATASE, RECEPTOR TYPE, F POLYPEPTIDE (PTPRF), INTERACTING PROTEIN (LIPRIN), ALPHA 4
209018_S_AT	3.27832	PINK1	PTEN INDUCED PUTATIVE KINASE 1
205432_AT	3.27639	OVGP1	OVIDUCTAL GLYCOPROTEIN 1, 120KDA (MUCIN 9, OVIDUCTIN)
213316_AT	3.27022	KIAA1462	KIAA1462
214322_AT	3.26187	CAMK2G	CALCIUM/CALMODULIN-DEPENDENT PROTEIN KINASE (CAM KINASE) II GAMMA
218906_X_AT	3.26103	KLC2	KINESIN LIGHT CHAIN 2
206970_AT	3.26052	CNTN2	CONTACTIN 2 (AXONAL)
216073_AT	3.24319	ANKRD34C	SIMILAR TO RIKEN CDNA B230218L05 GENE
205171_AT	3.24295	PTPN4	PROTEIN TYROSINE PHOSPHATASE, NON-RECEPTOR TYPE 4 (MEGAKARYOCYTE)
201704_AT	3.23886	ENTPD6	ECTONUCLEOSIDE TRIPHOSPHATE DIPHOSPHOHYDROLASE 6 (PUTATIVE FUNCTION)
214819_AT	3.23699	IQSEC2	IQ MOTIF AND SEC7 DOMAIN 2
215115_X_AT	3.23284	NTRK3	NEUROTROPHIC TYROSINE KINASE, RECEPTOR, TYPE 3
212695_AT	3.22822	CRY2	CRYPTOCHROME 2 (PHOTOLYASE-LIKE)
212703_AT	3.22158	TLN2	TALIN 2
219521_AT	3.22044	B3GAT1	BETA-1,3-GLUCURONYLTRANSFERASE 1 (GLUCURONOSYLTRANSFERASE P)
204059_S_AT	3.2113	ME1	MALIC ENZYME 1, NADP(+)-DEPENDENT, CYTOSOLIC
220188_AT	3.20622	JPH3	JUNCTOPHILIN 3
39835_AT	3.20578	SBF1	SET BINDING FACTOR 1
218019_S_AT	3.20544	PDXK	PYRIDOXAL (PYRIDOXINE, VITAMIN B6) KINASE
219157_AT	3.20452	KLHL2	KELCH-LIKE 2, MAYVEN (DROSOPHILA)
210056_AT	3.19956	RND1	RHO FAMILY GTPASE 1
218094_S_AT	3.19683	DBNDD2	CHROMOSOME 20 OPEN READING FRAME 35
220166_AT	3.19418	CNNM1	CYCLIN M1
203528_AT	3.19374	SEMA4D	SEMA DOMAIN, IMMUNOGLOBULIN DOMAIN (IG), TRANSMEMBRANE DOMAIN (TM) AND SHORT CYTOPLASMIC DOMAIN, (SEMAPHORIN) 4D
211215_X_AT	3.18951	DIO2	DEIODINASE, IODOTHYRONINE, TYPE II
206355_AT	3.18183	GNAL	GUANINE NUCLEOTIDE BINDING PROTEIN (G PROTEIN), ALPHA ACTIVATING ACTIVITY POLYPEPTIDE, OLFACTORY TYPE
214229_AT	3.1809	DNAH17	DYNEIN, AXONEMAL, HEAVY POLYPEPTIDE 17
204499_AT	3.17908	AGTPBP1	ATP/GTP BINDING PROTEIN 1
208776_AT	3.17836	PSMD11	PROTEASOME (PROSOME, MACROPAIN) 26S SUBUNIT, NON-ATPASE, 11
204058_AT	3.17353	ME1	MALIC ENZYME 1, NADP(+)-DEPENDENT, CYTOSOLIC
201082_S_AT	3.17258	DCTN1	DYNACTIN 1 (P150, GLUED HOMOLOG, DROSOPHILA)
204231_S_AT	3.17022	FAAH	FATTY ACID AMIDE HYDROLASE
206045_S_AT	3.16914	NOL4	NUCLEOLAR PROTEIN 4
211890_X_AT	3.16687	CAPN3	CALPAIN 3, (P94)
205152_AT	3.16541	SLC6A1	SOLUTE CARRIER FAMILY 6 (NEUROTRANSMITTER TRANSPORTER, GABA), MEMBER 1
201960_S_AT	3.16386	MYCBP2	MYC BINDING PROTEIN 2
37005_AT	3.1603	NBL1	NEUROBLASTOMA, SUPPRESSION OF TUMORIGENICITY 1
203928_X_AT	3.14898	MAPT	MICROTUBULE-ASSOCIATED PROTEIN TAU
202279_AT	3.14881	C14ORF2	CHROMOSOME 14 OPEN READING FRAME 2
203638_S_AT	3.14703	FGFR2	FIBROBLAST GROWTH FACTOR RECEPTOR 2 (BACTERIA-EXPRESSED KINASE, KERATINOCYTE GROWTH FACTOR RECEPTOR, CRANIOFACIAL DYSOSTOSIS 1, CROUZON SYNDROME, PFEIFFER SYNDROME, JACKSON-WEISS SYNDROME)
211538_S_AT	3.14324	HSPA2	HEAT SHOCK 70KDA PROTEIN 2
212308_AT	3.14199	CLASP2	CYTOPLASMIC LINKER ASSOCIATED PROTEIN 2
221713_S_AT	3.13918	MAP6D1	MAP6 DOMAIN CONTAINING 1
203961_AT	3.13853	NEBL	NEBULETTE
217377_X_AT	3.13444	NTRK3	NEUROTROPHIC TYROSINE KINASE, RECEPTOR, TYPE 3
203907_S_AT	3.13403	IQSEC1	IQ MOTIF AND SEC7 DOMAIN 1
204072_S_AT	3.1317	FRY	FURRY HOMOLOG (DROSOPHILA)
214724_AT	3.12801	DIXDC1	DIX DOMAIN CONTAINING 1
204151_X_AT	3.12788	AKR1C1	ALDO-KETO REDUCTASE FAMILY 1, MEMBER C1 (DIHYDRODIOL DEHYDROGENASE 1; 20-ALPHA (3-ALPHA)-HYDROXYSTEROID DEHYDROGENASE)
200606_AT	3.12515	DSP	DESMOPLAKIN
201929_S_AT	3.12253	PKP4	PLAKOPHILIN 4
47560_AT	3.12022	LPHN1	LATROPHILIN 1
208158_S_AT	3.11945	OSBPL1A	OXYSTEROL-BINDING PROTEIN-RELATED PROTEIN 1
204794_AT	3.11612	DUSP2	DUAL SPECIFICITY PHOSPHATASE 2
208364_AT	3.1111	INPP4A	INOSITOL POLYPHOSPHATE-4-PHOSPHATASE, TYPE I, 107KDA
202742_S_AT	3.10988	PRKACB	PROTEIN KINASE, CAMP-DEPENDENT, CATALYTIC, BETA
203855_AT	3.10813	WDR47	WD REPEAT DOMAIN 47
206162_X_AT	3.10414	SYT5	SYNAPTOTAGMIN V
221486_AT	3.10011	ENSA	ENDOSULFINE ALPHA
213683_AT	3.09945	ACSL6	ACYL-COA SYNTHETASE LONG-CHAIN FAMILY MEMBER 6
221493_AT	3.0976	TSPYL1	TSPY-LIKE 1
212690_AT	3.09564	DDHD2	DDHD DOMAIN CONTAINING 2
204378_AT	3.0925	BCAS1	BREAST CARCINOMA AMPLIFIED SEQUENCE 1
211207_S_AT	3.09186	ACSL6	ACYL-COA SYNTHETASE LONG-CHAIN FAMILY MEMBER 6
201522_X_AT	3.08659	SNURF	SMALL NUCLEAR RIBONUCLEOPROTEIN POLYPEPTIDE N
201928_AT	3.08612	PKP4	PLAKOPHILIN 4
212427_AT	3.08236	KIAA0368	KIAA0368
203571_S_AT	3.07123	C10ORF116	CHROMOSOME 10 OPEN READING FRAME 116
205508_AT	3.06905	SCN1B	SODIUM CHANNEL, VOLTAGE-GATED, TYPE I, BETA
205358_AT	3.06889	GRIA2	GLUTAMATE RECEPTOR, IONOTROPIC, AMPA 2
218306_S_AT	3.06371	HERC1	HECT (HOMOLOGOUS TO THE E6-AP (UBE3A) CARBOXYL TERMINUS) DOMAIN AND RCC1 (CHC1)-LIKE DOMAIN (RLD) 1
212895_S_AT	3.061	ABR	ACTIVE BCR-RELATED GENE
211432_S_AT	3.05737	TYRO3	TYRO3 PROTEIN TYROSINE KINASE
221945_AT	3.05548	FBXO41	F-BOX PROTEIN 41
219738_S_AT	3.05516	PCDH9	PROTOCADHERIN 9
221482_S_AT	3.05256	ARPP-19	CYCLIC AMP PHOSPHOPROTEIN, 19 KD
207950_S_AT	3.05203	ANK3	ANKYRIN 3, NODE OF RANVIER (ANKYRIN G)
31637_S_AT	3.05157	NR1D1	NUCLEAR RECEPTOR SUBFAMILY 1, GROUP D, MEMBER 1
204434_AT	3.05059	SPATA2	SPERMATOGENESIS ASSOCIATED 2
206874_S_AT	3.05029	SLK	STE20-LIKE KINASE (YEAST)
200978_AT	3.04775	MDH1	MALATE DEHYDROGENASE 1, NAD (SOLUBLE)
209764_AT	3.04774	MGAT3	MANNOSYL (BETA-1,4-)-GLYCOPROTEIN BETA-1,4-N-ACETYLGLUCOSAMINYLTRANSFERASE
213278_AT	3.04746	MTMR9	DKFZP434K171 PROTEIN
209975_AT	3.04474	CYP2E1	CYTOCHROME P450, FAMILY 2, SUBFAMILY E, POLYPEPTIDE 1
201591_S_AT	3.04313	NISCH	NISCHARIN
200862_AT	3.03953	DHCR24	24-DEHYDROCHOLESTEROL REDUCTASE
216347_S_AT	3.03832	PPP1R13B	PROTEIN PHOSPHATASE 1, REGULATORY (INHIBITOR) SUBUNIT 13B
218332_AT	3.03146	BEX1	BRAIN EXPRESSED, X-LINKED 1
212935_AT	3.02997	MCF2L	MCF.2 CELL LINE DERIVED TRANSFORMING SEQUENCE-LIKE
214579_AT	3.0288	NPAL3	NIPA-LIKE DOMAIN CONTAINING 3
219882_AT	3.02727	TTLL7	TUBULIN TYROSINE LIGASE-LIKE FAMILY, MEMBER 7
205618_AT	3.02607	PRRG1	PROLINE RICH GLA (G-CARBOXYGLUTAMIC ACID) 1
202439_S_AT	3.02353	IDS	IDURONATE 2-SULFATASE (HUNTER SYNDROME)
221942_S_AT	3.0188	GUCY1A3	GUANYLATE CYCLASE 1, SOLUBLE, ALPHA 3
217033_X_AT	3.01726	NTRK3	NEUROTROPHIC TYROSINE KINASE, RECEPTOR, TYPE 3
222020_S_AT	3.01247	HNT	NEUROTRIMIN
216184_S_AT	3.01138	RIMS1	REGULATING SYNAPTIC MEMBRANE EXOCYTOSIS 1
210252_S_AT	3.00997	MADD	MAP-KINASE ACTIVATING DEATH DOMAIN
207613_S_AT	3.00636	CAMK2A	CALCIUM/CALMODULIN-DEPENDENT PROTEIN KINASE (CAM KINASE) II ALPHA
203884_S_AT	3.00468	RAB11FIP2	RAB11 FAMILY INTERACTING PROTEIN 2 (CLASS I)
203769_S_AT	3.00106	STS	STEROID SULFATASE (MICROSOMAL), ARYLSULFATASE C, ISOZYME S
204742_S_AT	3.00014	PDS5B	ANDROGEN-INDUCED PROLIFERATION INHIBITOR
209123_AT	2.99908	QDPR	QUINOID DIHYDROPTERIDINE REDUCTASE
203339_AT	2.99148	SLC25A12	SOLUTE CARRIER FAMILY 25 (MITOCHONDRIAL CARRIER, ARALAR), MEMBER 12
210100_S_AT	2.98208	ABCA2	ATP-BINDING CASSETTE, SUB-FAMILY A (ABC1), MEMBER 2
202452_AT	2.9808	ZER1	ZYG-11 HOMOLOG B (C. ELEGANS)-LIKE
203188_AT	2.97957	B3GNT1	UDP-GLCNAC:BETAGAL BETA-1,3-N-ACETYLGLUCOSAMINYLTRANSFERASE 6
201561_S_AT	2.97318	CLSTN1	CALSYNTENIN 1
202019_S_AT	2.96906	LANCL1	LANC LANTIBIOTIC SYNTHETASE COMPONENT C-LIKE 1 (BACTERIAL)
215126_AT	2.96778	NA	NA
214439_X_AT	2.96605	BIN1	BRIDGING INTEGRATOR 1
202196_S_AT	2.96266	DKK3	DICKKOPF HOMOLOG 3 (XENOPUS LAEVIS)
212710_AT	2.95971	CAMSAP1	CALMODULIN REGULATED SPECTRIN-ASSOCIATED PROTEIN 1
213407_AT	2.94536	PHLPPL	PH DOMAIN AND LEUCINE RICH REPEAT PROTEIN PHOSPHATASE-LIKE
218259_AT	2.94427	MKL2	MKL/MYOCARDIN-LIKE 2
209228_X_AT	2.94323	TUSC3	TUMOR SUPPRESSOR CANDIDATE 3
213309_AT	2.93879	PLCL2	PHOSPHOLIPASE C-LIKE 2
210201_X_AT	2.92738	BIN1	BRIDGING INTEGRATOR 1
204303_S_AT	2.92396	KIAA0427	KIAA0427
218938_AT	2.92329	FBXL15	F-BOX AND LEUCINE-RICH REPEAT PROTEIN 15
212358_AT	2.92238	CLIP3	CLIP-170-RELATED PROTEIN
203414_AT	2.91895	MMD	MONOCYTE TO MACROPHAGE DIFFERENTIATION-ASSOCIATED
210794_S_AT	2.91769	MEG3	MATERNALLY EXPRESSED 3
204411_AT	2.91627	KIF21B	KINESIN FAMILY MEMBER 21B
214597_AT	2.91181	SSTR2	SOMATOSTATIN RECEPTOR 2
212421_AT	2.91172	C22ORF9	CHROMOSOME 22 OPEN READING FRAME 9
214671_S_AT	2.90929	ABR	ACTIVE BCR-RELATED GENE
205799_S_AT	2.90789	SLC3A1	SOLUTE CARRIER FAMILY 3 (CYSTINE, DIBASIC AND NEUTRAL AMINO ACID TRANSPORTERS, ACTIVATOR OF CYSTINE, DIBASIC AND NEUTRAL AMINO ACID TRANSPORT), MEMBER 1
220429_AT	2.9026	NDST3	N-DEACETYLASE/N-SULFOTRANSFERASE (HEPARAN GLUCOSAMINYL) 3
208806_AT	2.90223	CHD3	CHROMODOMAIN HELICASE DNA BINDING PROTEIN 3
214997_AT	2.89634	GOLGA1	GOLGI AUTOANTIGEN, GOLGIN SUBFAMILY A, 1
205590_AT	2.89474	RASGRP1	RAS GUANYL RELEASING PROTEIN 1 (CALCIUM AND DAG-REGULATED)
209234_AT	2.89	KIF1B	KINESIN FAMILY MEMBER 1B
38398_AT	2.88882	MADD	MAP-KINASE ACTIVATING DEATH DOMAIN
215440_S_AT	2.88557	BEX4	BRAIN EXPRESSED X-LINKED-LIKE 1
202921_S_AT	2.88446	ANK2	ANKYRIN 2, NEURONAL
39248_AT	2.88198	AQP3	AQUAPORIN 3 (GILL BLOOD GROUP)
219389_AT	2.88075	SUSD4	SUSHI DOMAIN CONTAINING 4
220142_AT	2.87693	HAPLN2	HYALURONAN AND PROTEOGLYCAN LINK PROTEIN 2
204610_S_AT	2.87528	CCDC85B	HEPATITIS DELTA ANTIGEN-INTERACTING PROTEIN A
202931_X_AT	2.87344	BIN1	BRIDGING INTEGRATOR 1
204662_AT	2.87093	CP110	CP110 PROTEIN
205031_AT	2.86365	EFNB3	EPHRIN-B3
220313_AT	2.86301	GPR88	G PROTEIN-COUPLED RECEPTOR 88
209065_AT	2.86249	UQCRB	UBIQUINOL-CYTOCHROME C REDUCTASE BINDING PROTEIN
208235_X_AT	2.8619	GAGE7	G ANTIGEN 5
220867_S_AT	2.85939	SLC24A2	SOLUTE CARRIER FAMILY 24 (SODIUM/POTASSIUM/CALCIUM EXCHANGER), MEMBER 2
212361_S_AT	2.85892	ATP2A2	ATPASE, CA++ TRANSPORTING, CARDIAC MUSCLE, SLOW TWITCH 2
203813_S_AT	2.85805	SLIT3	SLIT HOMOLOG 3 (DROSOPHILA)
205172_X_AT	2.85641	CLTB	CLATHRIN, LIGHT POLYPEPTIDE (LCB)
203029_S_AT	2.8492	PTPRN2	PROTEIN TYROSINE PHOSPHATASE, RECEPTOR TYPE, N POLYPEPTIDE 2
214890_S_AT	2.84898	FAM149A	DKFZP564J102 PROTEIN
205259_AT	2.84815	NR3C2	NUCLEAR RECEPTOR SUBFAMILY 3, GROUP C, MEMBER 2
213050_AT	2.84748	COBL	CORDON-BLEU HOMOLOG (MOUSE)
202254_AT	2.84627	SIPA1L1	SIGNAL-INDUCED PROLIFERATION-ASSOCIATED 1 LIKE 1
213009_S_AT	2.83985	TRIM37	TRIPARTITE MOTIF-CONTAINING 37
203156_AT	2.83269	AKAP11	A KINASE (PRKA) ANCHOR PROTEIN 11
203408_S_AT	2.82638	SATB1	SPECIAL AT-RICH SEQUENCE BINDING PROTEIN 1 (BINDS TO NUCLEAR MATRIX/SCAFFOLD-ASSOCIATING DNA'S)
218820_AT	2.82157	C14ORF132	CHROMOSOME 14 OPEN READING FRAME 132
202425_X_AT	2.81755	PPP3CA	PROTEIN PHOSPHATASE 3 (FORMERLY 2B), CATALYTIC SUBUNIT, ALPHA ISOFORM (CALCINEURIN A ALPHA)
202242_AT	2.81009	TSPAN7	TETRASPANIN 7
209441_AT	2.80915	RHOBTB2	RHO-RELATED BTB DOMAIN CONTAINING 2
201957_AT	2.80155	PPP1R12B	PROTEIN PHOSPHATASE 1, REGULATORY (INHIBITOR) SUBUNIT 12B
202022_AT	2.79979	ALDOC	ALDOLASE C, FRUCTOSE-BISPHOSPHATE
212326_AT	2.79521	VPS13D	KIAA0453 PROTEIN
203407_AT	2.78637	PPL	PERIPLAKIN
201972_AT	2.78449	ATP6V1A	ATPASE, H+ TRANSPORTING, LYSOSOMAL 70KDA, V1 SUBUNIT A
218692_AT	2.78164	GOLSYN	HYPOTHETICAL PROTEIN FLJ20366
210542_S_AT	2.78073	SLCO3A1	SOLUTE CARRIER ORGANIC ANION TRANSPORTER FAMILY, MEMBER 3A1
221823_AT	2.78018	C5ORF30	HYPOTHETICAL GENE SUPPORTED BY AF038182; BC009203
214036_AT	2.77925	NA	NA
204226_AT	2.77867	STAU2	STAUFEN, RNA BINDING PROTEIN, HOMOLOG 2 (DROSOPHILA)
203929_S_AT	2.77832	MAPT	MICROTUBULE-ASSOCIATED PROTEIN TAU
209782_S_AT	2.77079	DBP	D SITE OF ALBUMIN PROMOTER (ALBUMIN D-BOX) BINDING PROTEIN
215307_AT	2.77073	NA	NA
214952_AT	2.76937	NCAM1	NEURAL CELL ADHESION MOLECULE 1
206343_S_AT	2.76902	NRG1	NEUREGULIN 1
202741_AT	2.76777	PRKACB	PROTEIN KINASE, CAMP-DEPENDENT, CATALYTIC, BETA
205157_S_AT	2.7649	KRT17	KERATIN 17
36129_AT	2.75672	SGSM2	RUN AND TBC1 DOMAIN CONTAINING 1
218539_AT	2.75173	FBXO34	F-BOX PROTEIN 34
214306_AT	2.74813	OPA1	OPTIC ATROPHY 1 (AUTOSOMAL DOMINANT)
213922_AT	2.74398	TTBK2	KIAA0847 PROTEIN
217359_S_AT	2.7432	NCAM1	NEURAL CELL ADHESION MOLECULE 1
217432_S_AT	2.74289	IDS	IDURONATE 2-SULFATASE (HUNTER SYNDROME)
204217_S_AT	2.7359	RTN2	RETICULON 2
219799_S_AT	2.7357	DHRS9	DEHYDROGENASE/REDUCTASE (SDR FAMILY) MEMBER 9
208155_X_AT	2.73215	GAGE4	G ANTIGEN 4
205712_AT	2.72618	PTPRS	PROTEIN TYROSINE PHOSPHATASE, RECEPTOR TYPE, D
213678_AT	2.7235	TMEM151B	ALANYL-TRNA SYNTHETASE LIKE
210198_S_AT	2.71703	PLP1	PROTEOLIPID PROTEIN 1 (PELIZAEUS-MERZBACHER DISEASE, SPASTIC PARAPLEGIA 2, UNCOMPLICATED)
216356_X_AT	2.71503	BAIAP3	BAI1-ASSOCIATED PROTEIN 3
219549_S_AT	2.71489	RTN3	RETICULON 3
217286_S_AT	2.71454	NDRG3	NDRG FAMILY MEMBER 3
204156_AT	2.71303	KIAA0999	KIAA0999 PROTEIN
213034_AT	2.71171	KIAA0999	KIAA0999 PROTEIN
212660_AT	2.70775	PHF15	PHD FINGER PROTEIN 15
203097_S_AT	2.70405	RAPGEF2	RAP GUANINE NUCLEOTIDE EXCHANGE FACTOR (GEF) 2
202920_AT	2.70374	ANK2	ANKYRIN 2, NEURONAL
219005_AT	2.70236	TMEM59L	CHROMOSOME 19 OPEN READING FRAME 4
209019_S_AT	2.70209	PINK1	PTEN INDUCED PUTATIVE KINASE 1
212161_AT	2.7007	AP2A2	ADAPTOR-RELATED PROTEIN COMPLEX 2, ALPHA 2 SUBUNIT
214279_S_AT	2.69706	NDRG2	NDRG FAMILY MEMBER 2
202020_S_AT	2.69472	LANCL1	LANC LANTIBIOTIC SYNTHETASE COMPONENT C-LIKE 1 (BACTERIAL)
204500_S_AT	2.69315	AGTPBP1	ATP/GTP BINDING PROTEIN 1
208228_S_AT	2.69218	FGFR2	FIBROBLAST GROWTH FACTOR RECEPTOR 2 (BACTERIA-EXPRESSED KINASE, KERATINOCYTE GROWTH FACTOR RECEPTOR, CRANIOFACIAL DYSOSTOSIS 1, CROUZON SYNDROME, PFEIFFER SYNDROME, JACKSON-WEISS SYNDROME)
210202_S_AT	2.6921	BIN1	BRIDGING INTEGRATOR 1
217613_AT	2.69157	TMEM144	HYPOTHETICAL PROTEIN FLJ11155
219186_AT	2.68085	ZBTB7A	ZINC FINGER AND BTB DOMAIN CONTAINING 7A
209550_AT	2.67792	NDN	NECDIN HOMOLOG (MOUSE)
202074_S_AT	2.67786	OPTN	OPTINEURIN
202832_AT	2.67742	GCC2	GRIP AND COILED-COIL DOMAIN CONTAINING 2
204578_AT	2.67382	HISPPD2A	HISTIDINE ACID PHOSPHATASE DOMAIN CONTAINING 2A
209576_AT	2.66768	GNAI1	GUANINE NUCLEOTIDE BINDING PROTEIN (G PROTEIN), ALPHA INHIBITING ACTIVITY POLYPEPTIDE 1
219354_AT	2.66712	KLHL26	KELCH-LIKE 26 (DROSOPHILA)
206640_X_AT	2.66576	GAGE6	G ANTIGEN 6
213996_AT	2.66183	YPEL1	YIPPEE-LIKE 1 (DROSOPHILA)
222328_X_AT	2.65397	MEG3	MATERNALLY EXPRESSED 3
203883_S_AT	2.6527	RAB11FIP2	RAB11 FAMILY INTERACTING PROTEIN 2 (CLASS I)
218675_AT	2.64881	SLC22A17	SOLUTE CARRIER FAMILY 22 (ORGANIC CATION TRANSPORTER), MEMBER 17
219310_AT	2.64841	C20ORF39	CHROMOSOME 20 OPEN READING FRAME 39
200697_AT	2.64749	HK1	HEXOKINASE 1
214433_S_AT	2.64359	SELENBP1	SELENIUM BINDING PROTEIN 1
213848_AT	2.63719	DUSP7	DUAL SPECIFICITY PHOSPHATASE 7
204066_S_AT	2.62927	CENTG2	CENTAURIN, GAMMA 2
204735_AT	2.61603	PDE4A	PHOSPHODIESTERASE 4A, CAMP-SPECIFIC (PHOSPHODIESTERASE E2 DUNCE HOMOLOG, DROSOPHILA)
206538_AT	2.61579	MRAS	MUSCLE RAS ONCOGENE HOMOLOG
211037_S_AT	2.61332	LENG4	LEUKOCYTE RECEPTOR CLUSTER (LRC) MEMBER 4
204635_AT	2.61166	RPS6KA5	RIBOSOMAL PROTEIN S6 KINASE, 90KDA, POLYPEPTIDE 5
212912_AT	2.61017	RPS6KA2	RIBOSOMAL PROTEIN S6 KINASE, 90KDA, POLYPEPTIDE 2
206460_AT	2.59712	AJAP1	ADHERENS JUNCTION ASSOCIATED PROTEIN 1
209598_AT	2.59698	PNMA2	PARANEOPLASTIC ANTIGEN MA2
221088_S_AT	2.59573	PPP1R9A	PROTEIN PHOSPHATASE 1, REGULATORY (INHIBITOR) SUBUNIT 9A
201811_X_AT	2.59487	SH3BP5	SH3-DOMAIN BINDING PROTEIN 5 (BTK-ASSOCIATED)
200671_S_AT	2.58839	SPTBN1	SPECTRIN, BETA, NON-ERYTHROCYTIC 1
213686_AT	2.58684	NA	NA
205155_S_AT	2.58682	SPTBN2	SPECTRIN, BETA, NON-ERYTHROCYTIC 2
210740_S_AT	2.58542	ITPK1	INOSITOL 1,3,4-TRIPHOSPHATE 5/6 KINASE
217118_S_AT	2.58201	C22ORF9	CHROMOSOME 22 OPEN READING FRAME 9
207086_X_AT	2.57744	GAGE7	G ANTIGEN 5
208723_AT	2.57659	USP11	UBIQUITIN SPECIFIC PEPTIDASE 11
207663_X_AT	2.57444	GAGE3	G ANTIGEN 3
206408_AT	2.57048	LRRTM2	LEUCINE RICH REPEAT TRANSMEMBRANE NEURONAL 2
213423_X_AT	2.56977	TUSC3	TUMOR SUPPRESSOR CANDIDATE 3
202986_AT	2.5676	ARNT2	ARYL-HYDROCARBON RECEPTOR NUCLEAR TRANSLOCATOR 2
33736_AT	2.56691	STOML1	STOMATIN (EPB72)-LIKE 1
201810_S_AT	2.55863	SH3BP5	SH3-DOMAIN BINDING PROTEIN 5 (BTK-ASSOCIATED)
209982_S_AT	2.55618	NRXN2	NEUREXIN 2
209683_AT	2.55589	FAM49A	FAMILY WITH SEQUENCE SIMILARITY 49, MEMBER A
203640_AT	2.55581	MBNL2	MUSCLEBLIND-LIKE 2 (DROSOPHILA)
212518_AT	2.55575	PIP5K1C	PHOSPHATIDYLINOSITOL-4-PHOSPHATE 5-KINASE, TYPE I, GAMMA
213954_AT	2.55322	KIAA0888	KIAA0888 PROTEIN
221273_S_AT	2.54543	LOC83459	HYPOTHETICAL PROTEIN DKFZP761H1710
208881_X_AT	2.5445	IDI1	ISOPENTENYL-DIPHOSPHATE DELTA ISOMERASE 1
212642_S_AT	2.54391	HIVEP2	HUMAN IMMUNODEFICIENCY VIRUS TYPE I ENHANCER BINDING PROTEIN 2
210819_X_AT	2.54062	DIO2	DEIODINASE, IODOTHYRONINE, TYPE II
210132_AT	2.53874	EFNA3	EPHRIN-A3
202228_S_AT	2.53692	NPTN	NEUROPLASTIN
201226_AT	2.53084	NDUFB8	NADH DEHYDROGENASE (UBIQUINONE) 1 BETA SUBCOMPLEX, 8, 19KDA
204042_AT	2.53044	WASF3	WAS PROTEIN FAMILY, MEMBER 3
202652_AT	2.52843	APBB1	AMYLOID BETA (A4) PRECURSOR PROTEIN-BINDING, FAMILY B, MEMBER 1 (FE65)
204155_S_AT	2.52578	KIAA0999	KIAA0999 PROTEIN
213270_AT	2.52231	MPP2	MEMBRANE PROTEIN, PALMITOYLATED 2 (MAGUK P55 SUBFAMILY MEMBER 2)
210879_S_AT	2.52037	RAB11FIP5	RAB11 FAMILY INTERACTING PROTEIN 5 (CLASS I)
210720_S_AT	2.51983	NECAB3	AMYLOID BETA (A4) PRECURSOR PROTEIN-BINDING, FAMILY A, MEMBER 2 BINDING PROTEIN
202590_S_AT	2.51943	PDK2	PYRUVATE DEHYDROGENASE KINASE, ISOZYME 2
221908_AT	2.51696	TMEM118	TRANSMEMBRANE PROTEIN 118
219440_AT	2.51655	RAI2	RETINOIC ACID INDUCED 2
201621_AT	2.51637	NBL1	NEUROBLASTOMA, SUPPRESSION OF TUMORIGENICITY 1
214993_AT	2.51357	ASPHD1	ASPARTATE BETA-HYDROXYLASE DOMAIN CONTAINING 1
211780_X_AT	2.50863	DCTN1	DYNACTIN 1 (P150, GLUED HOMOLOG, DROSOPHILA)
218952_AT	2.50814	PCSK1N	PROPROTEIN CONVERTASE SUBTILISIN/KEXIN TYPE 1 INHIBITOR
210349_AT	2.50528	CAMK4	CALCIUM/CALMODULIN-DEPENDENT PROTEIN KINASE IV
220115_S_AT	2.50471	CDH10	CADHERIN 10, TYPE 2 (T2-CADHERIN)
213543_AT	2.50332	SGCD	SARCOGLYCAN, DELTA (35KDA DYSTROPHIN-ASSOCIATED GLYCOPROTEIN)
208912_S_AT	2.50329	CNP	2',3'-CYCLIC NUCLEOTIDE 3' PHOSPHODIESTERASE
212736_AT	2.5022	C16ORF45	CHROMOSOME 16 OPEN READING FRAME 45
209248_AT	2.50201	GHITM	GROWTH HORMONE INDUCIBLE TRANSMEMBRANE PROTEIN
211976_AT	2.50055	RPL35	RIBOSOMAL PROTEIN L35
205373_AT	2.49971	CTNNA2	CATENIN (CADHERIN-ASSOCIATED PROTEIN), ALPHA 2
212309_AT	2.49597	CLASP2	CYTOPLASMIC LINKER ASSOCIATED PROTEIN 2
213269_AT	2.49326	ZNF248	ZINC FINGER PROTEIN 248
203962_S_AT	2.48987	NEBL	NEBULETTE
213295_AT	2.48845	CYLD	CYLINDROMATOSIS (TURBAN TUMOR SYNDROME)
217520_X_AT	2.48802	NA	NA
206882_AT	2.48702	SLC1A6	SOLUTE CARRIER FAMILY 1 (HIGH AFFINITY ASPARTATE/GLUTAMATE TRANSPORTER), MEMBER 6
208358_S_AT	2.4869	UGT8	UDP GLYCOSYLTRANSFERASE 8 (UDP-GALACTOSE CERAMIDE GALACTOSYLTRANSFERASE)
212390_AT	2.48301	PDE4DIP	PHOSPHODIESTERASE 4D INTERACTING PROTEIN (MYOMEGALIN)
206161_S_AT	2.48213	SYT5	SYNAPTOTAGMIN V
209741_X_AT	2.47942	SCAPER	ZINC FINGER PROTEIN 291
215104_AT	2.47628	NRIP2	NUCLEAR RECEPTOR INTERACTING PROTEIN 2
201050_AT	2.47288	PLD3	PHOSPHOLIPASE D FAMILY, MEMBER 3
220807_AT	2.4718	HBQ1	HEMOGLOBIN, THETA 1
204615_X_AT	2.47054	IDI1	ISOPENTENYL-DIPHOSPHATE DELTA ISOMERASE 1
218980_AT	2.46983	FHOD3	FORMIN HOMOLOGY 2 DOMAIN CONTAINING 3
216594_X_AT	2.46851	AKR1C1	ALDO-KETO REDUCTASE FAMILY 1, MEMBER C1 (DIHYDRODIOL DEHYDROGENASE 1; 20-ALPHA (3-ALPHA)-HYDROXYSTEROID DEHYDROGENASE)
221904_AT	2.46545	FAM131A	CHROMOSOME 3 OPEN READING FRAME 40
219679_S_AT	2.46389	WAC	WW DOMAIN CONTAINING ADAPTOR WITH COILED-COIL
211043_S_AT	2.46239	CLTB	CLATHRIN, LIGHT POLYPEPTIDE (LCB)
220091_AT	2.46203	SLC2A6	SOLUTE CARRIER FAMILY 2 (FACILITATED GLUCOSE TRANSPORTER), MEMBER 6
212218_S_AT	2.45925	FASN	FATTY ACID SYNTHASE
218503_AT	2.45656	KIAA1797	KIAA1797
210006_AT	2.45177	ABHD14A	ABHYDROLASE DOMAIN CONTAINING 14A
213135_AT	2.45094	TIAM1	T-CELL LYMPHOMA INVASION AND METASTASIS 1
201037_AT	2.44973	PFKP	PHOSPHOFRUCTOKINASE, PLATELET
201174_S_AT	2.44672	TERF2IP	TELOMERIC REPEAT BINDING FACTOR 2, INTERACTING PROTEIN
205402_X_AT	2.44541	PRSS2	PROTEASE, SERINE, 2 (TRYPSIN 2)
221832_S_AT	2.4448	LUZP1	LEUCINE ZIPPER PROTEIN 1
206490_AT	2.43791	DLGAP1	DISCS, LARGE (DROSOPHILA) HOMOLOG-ASSOCIATED PROTEIN 1
211600_AT	2.43679	PTPRO	PROTEIN TYROSINE PHOSPHATASE, RECEPTOR TYPE, O
208678_AT	2.43388	ATP6V1E1	ATPASE, H+ TRANSPORTING, LYSOSOMAL 31KDA, V1 SUBUNIT E1
203724_S_AT	2.43379	RUFY3	RUN AND FYVE DOMAIN CONTAINING 3
210039_S_AT	2.4331	PRKCQ	PROTEIN KINASE C, THETA
204008_AT	2.43017	DNAL4	DYNEIN, AXONEMAL, LIGHT POLYPEPTIDE 4
219737_S_AT	2.4282	PCDH9	PROTOCADHERIN 9
202070_S_AT	2.42414	IDH3A	ISOCITRATE DEHYDROGENASE 3 (NAD+) ALPHA
208102_S_AT	2.4201	PSD	PLECKSTRIN AND SEC7 DOMAIN CONTAINING
219907_AT	2.41794	FRS3	FIBROBLAST GROWTH FACTOR RECEPTOR SUBSTRATE 3
200672_X_AT	2.41739	SPTBN1	SPECTRIN, BETA, NON-ERYTHROCYTIC 1
211677_X_AT	2.41696	CADM3	IMMUNOGLOBULIN SUPERFAMILY, MEMBER 4B
207984_S_AT	2.40886	MPP2	MEMBRANE PROTEIN, PALMITOYLATED 2 (MAGUK P55 SUBFAMILY MEMBER 2)
207729_AT	2.40803	CDH9	CADHERIN 9, TYPE 2 (T1-CADHERIN)
202897_AT	2.40799	SIRPA	PROTEIN TYROSINE PHOSPHATASE, NON-RECEPTOR TYPE SUBSTRATE 1
206453_S_AT	2.40144	NDRG2	NDRG FAMILY MEMBER 2
202455_AT	2.40003	HDAC5	HISTONE DEACETYLASE 5
204375_AT	2.39969	CLSTN3	CALSYNTENIN 3
201076_AT	2.39936	NHP2L1	NHP2 NON-HISTONE CHROMOSOME PROTEIN 2-LIKE 1 (S. CEREVISIAE)
204587_AT	2.39924	SLC25A14	SOLUTE CARRIER FAMILY 25 (MITOCHONDRIAL CARRIER, BRAIN), MEMBER 14
208093_S_AT	2.39922	NDEL1	NUDE NUCLEAR DISTRIBUTION GENE E HOMOLOG LIKE 1 (A. NIDULANS)
203894_AT	2.3941	TUBG2	TUBULIN, GAMMA 2
206105_AT	2.39045	AFF2	AF4/FMR2 FAMILY, MEMBER 2
200813_S_AT	2.38955	PAFAH1B1	PLATELET-ACTIVATING FACTOR ACETYLHYDROLASE, ISOFORM IB, ALPHA SUBUNIT 45KDA
203639_S_AT	2.3886	FGFR2	FIBROBLAST GROWTH FACTOR RECEPTOR 2 (BACTERIA-EXPRESSED KINASE, KERATINOCYTE GROWTH FACTOR RECEPTOR, CRANIOFACIAL DYSOSTOSIS 1, CROUZON SYNDROME, PFEIFFER SYNDROME, JACKSON-WEISS SYNDROME)
220076_AT	2.38728	ANKH	ANKYLOSIS, PROGRESSIVE HOMOLOG (MOUSE)
205570_AT	2.38624	PIP4K2A	PHOSPHATIDYLINOSITOL-4-PHOSPHATE 5-KINASE, TYPE II, ALPHA
202341_S_AT	2.38526	TRIM2	TRIPARTITE MOTIF-CONTAINING 2
220251_AT	2.38489	C1ORF107	CHROMOSOME 1 OPEN READING FRAME 107
200832_S_AT	2.38414	SCD	STEAROYL-COA DESATURASE (DELTA-9-DESATURASE)
204774_AT	2.38176	EVI2A	ECOTROPIC VIRAL INTEGRATION SITE 2A
206772_AT	2.37732	PTH2R	PARATHYROID HORMONE RECEPTOR 2
209444_AT	2.3764	RAP1GDS1	RAP1, GTP-GDP DISSOCIATION STIMULATOR 1
214822_AT	2.37583	FAM5B	FAMILY WITH SEQUENCE SIMILARITY 5, MEMBER B
32137_AT	2.37414	JAG2	JAGGED 2
205775_AT	2.37196	FAM50B	FAMILY WITH SEQUENCE SIMILARITY 50, MEMBER B
203870_AT	2.37157	USP46	UBIQUITIN SPECIFIC PEPTIDASE 46
823_AT	2.36931	CX3CL1	CHEMOKINE (C-X3-C MOTIF) LIGAND 1
214383_X_AT	2.3683	KLHDC3	KELCH DOMAIN CONTAINING 3
212271_AT	2.36733	MAPK1	MITOGEN-ACTIVATED PROTEIN KINASE 1
218974_AT	2.36542	SOBP	HYPOTHETICAL PROTEIN FLJ10159
211855_S_AT	2.36295	SLC25A14	SOLUTE CARRIER FAMILY 25 (MITOCHONDRIAL CARRIER, BRAIN), MEMBER 14
217231_S_AT	2.3613	MAST1	MICROTUBULE ASSOCIATED SERINE/THREONINE KINASE 1
219988_S_AT	2.35798	C1ORF164	HYPOTHETICAL PROTEIN LOC51261
206200_S_AT	2.3578	ANXA11	ANNEXIN A11
206284_X_AT	2.35609	CLTB	CLATHRIN, LIGHT POLYPEPTIDE (LCB)
203249_AT	2.35473	EZH1	ENHANCER OF ZESTE HOMOLOG 1 (DROSOPHILA)
205052_AT	2.35256	AUH	AU RNA BINDING PROTEIN/ENOYL-COENZYME A HYDRATASE
204701_S_AT	2.34465	STOML1	STOMATIN (EPB72)-LIKE 1
205012_S_AT	2.3436	HAGH	HYDROXYACYLGLUTATHIONE HYDROLASE
215945_S_AT	2.34253	TRIM2	TRIPARTITE MOTIF-CONTAINING 2
201032_AT	2.34103	BLCAP	BLADDER CANCER ASSOCIATED PROTEIN
212811_X_AT	2.33935	SLC1A4	SOLUTE CARRIER FAMILY 1 (GLUTAMATE/NEUTRAL AMINO ACID TRANSPORTER), MEMBER 4
209934_S_AT	2.3346	ATP2C1	ATPASE, CA++ TRANSPORTING, TYPE 2C, MEMBER 1
203038_AT	2.33295	PTPRK	PROTEIN TYROSINE PHOSPHATASE, RECEPTOR TYPE, K
213103_AT	2.33265	STARD13	START DOMAIN CONTAINING 13
214797_S_AT	2.33199	PCTK3	PCTAIRE PROTEIN KINASE 3
203527_S_AT	2.33113	APC	ADENOMATOSIS POLYPOSIS COLI
211761_S_AT	2.32726	CACYBP	CALCYCLIN BINDING PROTEIN
204308_S_AT	2.32516	KIAA0329	KIAA0329
209818_S_AT	2.32222	HABP4	HYALURONAN BINDING PROTEIN 4
201599_AT	2.31604	OAT	ORNITHINE AMINOTRANSFERASE (GYRATE ATROPHY)
210108_AT	2.31555	CACNA1D	CALCIUM CHANNEL, VOLTAGE-DEPENDENT, L TYPE, ALPHA 1D SUBUNIT
48106_AT	2.31454	FLJ20489	HYPOTHETICAL PROTEIN FLJ20489
213689_X_AT	2.31452	FAM69A	FAMILY WITH SEQUENCE SIMILARITY 69, MEMBER A
52940_AT	2.31383	SIGIRR	SINGLE IMMUNOGLOBULIN AND TOLL-INTERLEUKIN 1 RECEPTOR (TIR) DOMAIN
204062_S_AT	2.3132	ULK2	UNC-51-LIKE KINASE 2 (C. ELEGANS)
209563_X_AT	2.30969	CALM3	CALMODULIN 1 (PHOSPHORYLASE KINASE, DELTA)
205937_AT	2.30874	CGREF1	CELL GROWTH REGULATOR WITH EF-HAND DOMAIN 1
209447_AT	2.30855	SYNE1	SPECTRIN REPEAT CONTAINING, NUCLEAR ENVELOPE 1
213186_AT	2.30786	DZIP3	ZINC FINGER DAZ INTERACTING PROTEIN 3
220419_S_AT	2.30692	USP25	UBIQUITIN SPECIFIC PEPTIDASE 25
213791_AT	2.30591	PENK	PROENKEPHALIN
219958_AT	2.30497	C20ORF46	CHROMOSOME 20 OPEN READING FRAME 46
213657_S_AT	2.30376	ZNF710	ZINC FINGER PROTEIN 710
209845_AT	2.30353	MKRN1	MAKORIN, RING FINGER PROTEIN, 1
211348_S_AT	2.30302	CDC14B	CDC14 CELL DIVISION CYCLE 14 HOMOLOG B (S. CEREVISIAE)
201247_AT	2.30235	SREBF2	STEROL REGULATORY ELEMENT BINDING TRANSCRIPTION FACTOR 2
210414_AT	2.302	FLRT1	FIBRONECTIN LEUCINE RICH TRANSMEMBRANE PROTEIN 1
212842_X_AT	2.30148	NA	NA
37590_G_AT	2.30055	ZNF710	ZINC FINGER PROTEIN 710
217838_S_AT	2.30041	EVL	ENAH/VASP-LIKE
219689_AT	2.30027	SEMA3G	SEMA DOMAIN, IMMUNOGLOBULIN DOMAIN (IG), SHORT BASIC DOMAIN, SECRETED, (SEMAPHORIN) 3G
206949_S_AT	2.29846	RUSC1	RUN AND SH3 DOMAIN CONTAINING 1
218197_S_AT	2.29846	OXR1	OXIDATION RESISTANCE 1
216399_S_AT	2.29725	SCAPER	ZINC FINGER PROTEIN 291
212150_AT	2.29662	EFR3A	KIAA0143 PROTEIN
210770_S_AT	2.29311	CACNA1A	CALCIUM CHANNEL, VOLTAGE-DEPENDENT, P/Q TYPE, ALPHA 1A SUBUNIT
205273_S_AT	2.29126	PITRM1	PITRILYSIN METALLOPEPTIDASE 1
216215_S_AT	2.29107	RBM9	RNA BINDING MOTIF PROTEIN 9
221214_S_AT	2.29041	NELF	NASAL EMBRYONIC LHRH FACTOR
220150_S_AT	2.29028	C6ORF60	CHROMOSOME 6 OPEN READING FRAME 60
221569_AT	2.28937	AHI1	ABELSON HELPER INTEGRATION SITE 1
203700_S_AT	2.28918	DIO2	DEIODINASE, IODOTHYRONINE, TYPE II
221880_S_AT	2.28765	LOC400451	HYPOTHETICAL GENE SUPPORTED BY AK075564; BC060873
204552_AT	2.28627	INPP4A	INOSITOL POLYPHOSPHATE-4-PHOSPHATASE, TYPE I, 107KDA
215514_AT	2.28624	NA	NA
212608_S_AT	2.28613	NUDT3	DIPHOSPHOINOSITOL POLYPHOSPHATE PHOSPHOHYDROLASE
203071_AT	2.28576	SEMA3B	SEMA DOMAIN, IMMUNOGLOBULIN DOMAIN (IG), SHORT BASIC DOMAIN, SECRETED, (SEMAPHORIN) 3B
219999_AT	2.28574	MAN2A2	MANNOSIDASE, ALPHA, CLASS 2A, MEMBER 2
212774_AT	2.28354	ZNF238	ZINC FINGER PROTEIN 238
200702_S_AT	2.28139	DDX24	DEAD (ASP-GLU-ALA-ASP) BOX POLYPEPTIDE 24
205368_AT	2.28105	FAM131B	KIAA0773 GENE PRODUCT
201214_S_AT	2.27957	PPP1R7	PROTEIN PHOSPHATASE 1, REGULATORY SUBUNIT 7
200719_AT	2.27955	SKP1	S-PHASE KINASE-ASSOCIATED PROTEIN 1A (P19A)
203831_AT	2.2774	R3HDM2	R3H DOMAIN CONTAINING 2
203608_AT	2.27653	ALDH5A1	ALDEHYDE DEHYDROGENASE 5 FAMILY, MEMBER A1 (SUCCINATE-SEMIALDEHYDE DEHYDROGENASE)
211534_X_AT	2.27621	PTPRN2	PROTEIN TYROSINE PHOSPHATASE, RECEPTOR TYPE, N POLYPEPTIDE 2
211219_S_AT	2.27575	LHX2	LIM HOMEOBOX 2
219341_AT	2.27552	CLN8	CEROID-LIPOFUSCINOSIS, NEURONAL 8 (EPILEPSY, PROGRESSIVE WITH MENTAL RETARDATION)
207936_X_AT	2.27324	RFPL3	RET FINGER PROTEIN-LIKE 3
212711_AT	2.27249	CAMSAP1	CALMODULIN REGULATED SPECTRIN-ASSOCIATED PROTEIN 1
208745_AT	2.27152	ATP5L	ATP SYNTHASE, H+ TRANSPORTING, MITOCHONDRIAL F0 COMPLEX, SUBUNIT G
204837_AT	2.27074	MTMR9	DKFZP434K171 PROTEIN
212731_AT	2.26904	ANKRD46	ANKYRIN REPEAT DOMAIN 46
218872_AT	2.26686	TESC	TESCALCIN
214247_S_AT	2.26655	DKK3	DICKKOPF HOMOLOG 3 (XENOPUS LAEVIS)
206140_AT	2.26397	LHX2	LIM HOMEOBOX 2
202032_S_AT	2.26249	MAN2A2	MANNOSIDASE, ALPHA, CLASS 2A, MEMBER 2
209117_AT	2.26203	WBP2	WW DOMAIN BINDING PROTEIN 2
204906_AT	2.25863	RPS6KA2	RIBOSOMAL PROTEIN S6 KINASE, 90KDA, POLYPEPTIDE 2
218417_S_AT	2.25788	FLJ20489	HYPOTHETICAL PROTEIN FLJ20489
215314_AT	2.25706	ANK3	ANKYRIN 3, NODE OF RANVIER (ANKYRIN G)
217992_S_AT	2.25663	EFHD2	EF-HAND DOMAIN FAMILY, MEMBER D2
206267_S_AT	2.25482	MATK	MEGAKARYOCYTE-ASSOCIATED TYROSINE KINASE
36994_AT	2.25391	ATP6V0C	ATPASE, H+ TRANSPORTING, LYSOSOMAL 16KDA, V0 SUBUNIT C
212820_AT	2.25244	DMXL2	DMX-LIKE 2
213709_AT	2.25195	BHLHB9	BASIC HELIX-LOOP-HELIX DOMAIN CONTAINING, CLASS B, 9
35846_AT	2.25185	THRA	THYROID HORMONE RECEPTOR, ALPHA (ERYTHROBLASTIC LEUKEMIA VIRAL (V-ERB-A) ONCOGENE HOMOLOG, AVIAN)
54970_AT	2.24818	ZMIZ2	HYPOTHETICAL PROTEIN DKFZP761I2123
217902_S_AT	2.24807	HERC2	HECT DOMAIN AND RLD 2
212602_AT	2.24587	WDFY3	WD REPEAT AND FYVE DOMAIN CONTAINING 3
215384_S_AT	2.24334	MAP1A	MICROTUBULE-ASSOCIATED PROTEIN 1A
209700_X_AT	2.2377	PDE4DIP	PHOSPHODIESTERASE 4D INTERACTING PROTEIN (MYOMEGALIN)
211791_S_AT	2.2361	KCNAB2	POTASSIUM VOLTAGE-GATED CHANNEL, SHAKER-RELATED SUBFAMILY, BETA MEMBER 2
218921_AT	2.23549	SIGIRR	SINGLE IMMUNOGLOBULIN AND TOLL-INTERLEUKIN 1 RECEPTOR (TIR) DOMAIN
204029_AT	2.23484	CELSR2	CADHERIN, EGF LAG SEVEN-PASS G-TYPE RECEPTOR 2 (FLAMINGO HOMOLOG, DROSOPHILA)
200694_S_AT	2.23462	DDX24	DEAD (ASP-GLU-ALA-ASP) BOX POLYPEPTIDE 24
219288_AT	2.23426	C3ORF14	CHROMOSOME 3 OPEN READING FRAME 14
206984_S_AT	2.23424	RIT2	RAS-LIKE WITHOUT CAAX 2
39650_S_AT	2.23203	PCNXL2	PECANEX-LIKE 2 (DROSOPHILA)
217487_X_AT	2.22983	FOLH1	FOLATE HYDROLASE (PROSTATE-SPECIFIC MEMBRANE ANTIGEN) 1
212164_AT	2.2286	TMEM183A	CHROMOSOME 1 OPEN READING FRAME 37
212453_AT	2.22709	KIAA1279	KIAA1279
215280_S_AT	2.22277	PPFIA3	PROTEIN TYROSINE PHOSPHATASE, RECEPTOR TYPE, F POLYPEPTIDE (PTPRF), INTERACTING PROTEIN (LIPRIN), ALPHA 3
201227_S_AT	2.22188	NDUFB8	NADH DEHYDROGENASE (UBIQUINONE) 1 BETA SUBCOMPLEX, 8, 19KDA
212605_S_AT	2.21506	NUDT3	DIPHOSPHOINOSITOL POLYPHOSPHATE PHOSPHOHYDROLASE
210051_AT	2.21383	RAPGEF3	RAP GUANINE NUCLEOTIDE EXCHANGE FACTOR (GEF) 3
205975_S_AT	2.21348	HOXD1	HOMEOBOX D1
209750_AT	2.21346	NR1D2	NUCLEAR RECEPTOR SUBFAMILY 1, GROUP D, MEMBER 2
216470_X_AT	2.2104	PRSS2	PROTEASE, SERINE, 2 (TRYPSIN 2)
206996_X_AT	2.20843	CACNB1	CALCIUM CHANNEL, VOLTAGE-DEPENDENT, BETA 1 SUBUNIT
212991_AT	2.20663	FBXO9	F-BOX PROTEIN 9
218597_S_AT	2.20655	CISD1	CHROMOSOME 10 OPEN READING FRAME 70
205122_AT	2.20563	TMEFF1	TRANSMEMBRANE PROTEIN WITH EGF-LIKE AND TWO FOLLISTATIN-LIKE DOMAINS 1
209526_S_AT	2.20432	HDGFRP3	HEPATOMA-DERIVED GROWTH FACTOR, RELATED PROTEIN 3
213304_AT	2.20161	KIAA0423	KIAA0423
203950_S_AT	2.19812	CLCN6	CHLORIDE CHANNEL 6
220449_AT	2.19796	MGC5566	HYPOTHETICAL PROTEIN MGC5566
219287_AT	2.19759	KCNMB4	POTASSIUM LARGE CONDUCTANCE CALCIUM-ACTIVATED CHANNEL, SUBFAMILY M, BETA MEMBER 4
204307_AT	2.19756	KIAA0329	KIAA0329
219528_S_AT	2.19664	BCL11B	B-CELL CLL/LYMPHOMA 11B (ZINC FINGER PROTEIN)
210758_AT	2.19663	PSIP1	PC4 AND SFRS1 INTERACTING PROTEIN 1
217841_S_AT	2.19437	PPME1	PROTEIN PHOSPHATASE METHYLESTERASE 1
212688_AT	2.19349	PIK3CB	PHOSPHOINOSITIDE-3-KINASE, CATALYTIC, BETA POLYPEPTIDE
204917_S_AT	2.18896	MLLT3	MYELOID/LYMPHOID OR MIXED-LINEAGE LEUKEMIA (TRITHORAX HOMOLOG, DROSOPHILA); TRANSLOCATED TO, 3
213869_X_AT	2.18646	THY1	THY-1 CELL SURFACE ANTIGEN
204239_S_AT	2.1863	NNAT	NEURONATIN
202524_S_AT	2.18433	SPOCK2	SPARC/OSTEONECTIN, CWCV AND KAZAL-LIKE DOMAINS PROTEOGLYCAN (TESTICAN) 2
210674_S_AT	2.1837	PCDHA1	PROTOCADHERIN ALPHA 1
201080_AT	2.18368	PIP4K2B	PHOSPHATIDYLINOSITOL-4-PHOSPHATE 5-KINASE, TYPE II, BETA
200721_S_AT	2.18152	ACTR1A	ARP1 ACTIN-RELATED PROTEIN 1 HOMOLOG A, CENTRACTIN ALPHA (YEAST)
218857_S_AT	2.18112	ASRGL1	ASPARAGINASE LIKE 1
205202_AT	2.1808	PCMT1	PROTEIN-L-ISOASPARTATE (D-ASPARTATE) O-METHYLTRANSFERASE
213630_AT	2.17762	NA	NA
220727_AT	2.1772	KCNK10	POTASSIUM CHANNEL, SUBFAMILY K, MEMBER 10
212104_S_AT	2.17614	RBM9	RNA BINDING MOTIF PROTEIN 9
215030_AT	2.17399	GRSF1	G-RICH RNA SEQUENCE BINDING FACTOR 1
213198_AT	2.17392	ACVR1B	ACTIVIN A RECEPTOR, TYPE IB
212319_AT	2.17344	SGSM2	RUN AND TBC1 DOMAIN CONTAINING 1
213271_S_AT	2.17	DOPEY1	DOPEY FAMILY MEMBER 1
220703_AT	2.16845	C10ORF110	CHROMOSOME 10 OPEN READING FRAME 110
39582_AT	2.16791	CYLD	CYLINDROMATOSIS (TURBAN TUMOR SYNDROME)
203163_AT	2.16716	KATNB1	KATANIN P80 (WD REPEAT CONTAINING) SUBUNIT B 1
217759_AT	2.16597	TRIM44	TRIPARTITE MOTIF-CONTAINING 44
212504_AT	2.16154	DIP2C	DIP2 DISCO-INTERACTING PROTEIN 2 HOMOLOG C (DROSOPHILA)
218697_AT	2.16153	NCKIPSD	NCK INTERACTING PROTEIN WITH SH3 DOMAIN
213832_AT	2.16084	NA	NA
217783_S_AT	2.15967	YPEL5	YIPPEE-LIKE 5 (DROSOPHILA)
217760_AT	2.15829	TRIM44	TRIPARTITE MOTIF-CONTAINING 44
212442_S_AT	2.1579	LASS6	LAG1 LONGEVITY ASSURANCE HOMOLOG 6 (S. CEREVISIAE)
203139_AT	2.15611	DAPK1	DEATH-ASSOCIATED PROTEIN KINASE 1
222298_AT	2.15557	DKFZP761N09121	COATOMER PROTEIN COMPLEX, SUBUNIT GAMMA 2
206730_AT	2.15509	GRIA3	GLUTAMATE RECEPTOR, IONOTROPHIC, AMPA 3
217849_S_AT	2.15471	CDC42BPB	CDC42 BINDING PROTEIN KINASE BETA (DMPK-LIKE)
205629_S_AT	2.15463	CRH	CORTICOTROPIN RELEASING HORMONE
200816_S_AT	2.15374	PAFAH1B1	PLATELET-ACTIVATING FACTOR ACETYLHYDROLASE, ISOFORM IB, ALPHA SUBUNIT 45KDA
212328_AT	2.15356	LIMCH1	HYPOTHETICAL PROTEIN
202896_S_AT	2.15284	SIRPA	PROTEIN TYROSINE PHOSPHATASE, NON-RECEPTOR TYPE SUBSTRATE 1
219145_AT	2.15224	LPHN1	LATROPHILIN 1
215128_AT	2.14633	NA	NA
204414_AT	2.14628	LARGE	LIKE-GLYCOSYLTRANSFERASE
205918_AT	2.14424	SLC4A3	SOLUTE CARRIER FAMILY 4, ANION EXCHANGER, MEMBER 3
212741_AT	2.14347	MAOA	MONOAMINE OXIDASE A
209610_S_AT	2.14336	SLC1A4	SOLUTE CARRIER FAMILY 1 (GLUTAMATE/NEUTRAL AMINO ACID TRANSPORTER), MEMBER 4
203488_AT	2.14326	LPHN1	LATROPHILIN 1
202699_S_AT	2.14258	TMEM63A	TRANSMEMBRANE PROTEIN 63A
213739_AT	2.1395	NA	NA
207593_AT	2.13922	ABCG4	ATP-BINDING CASSETTE, SUB-FAMILY G (WHITE), MEMBER 4
212763_AT	2.13802	CAMSAP1L1	CALMODULIN REGULATED SPECTRIN-ASSOCIATED PROTEIN 1-LIKE 1
205004_AT	2.13574	NKRF	ITBA4 GENE
211383_S_AT	2.13432	WDR37	WD REPEAT DOMAIN 37
214365_AT	2.13234	TPM3	TROPOMYOSIN 3
203081_AT	2.13223	CTNNBIP1	CATENIN, BETA INTERACTING PROTEIN 1
36499_AT	2.13149	CELSR2	CADHERIN, EGF LAG SEVEN-PASS G-TYPE RECEPTOR 2 (FLAMINGO HOMOLOG, DROSOPHILA)
200011_S_AT	2.13051	ARF3	ADP-RIBOSYLATION FACTOR 3
216693_X_AT	2.13022	HDGFRP3	HEPATOMA-DERIVED GROWTH FACTOR, RELATED PROTEIN 3
204973_AT	2.12844	GJB1	GAP JUNCTION PROTEIN, BETA 1, 32KDA (CONNEXIN 32, CHARCOT-MARIE-TOOTH NEUROPATHY, X-LINKED)
203295_S_AT	2.12558	ATP1A2	ATPASE, NA+/K+ TRANSPORTING, ALPHA 2 (+) POLYPEPTIDE
212779_AT	2.12508	KIAA1109	KIAA1371 PROTEIN
213217_AT	2.12315	ADCY2	ADENYLATE CYCLASE 2 (BRAIN)
209379_S_AT	2.12298	KIAA1128	KIAA1128
203611_AT	2.12022	TERF2	TELOMERIC REPEAT BINDING FACTOR 2
206466_AT	2.11773	ACSBG1	ACYL-COA SYNTHETASE BUBBLEGUM FAMILY MEMBER 1
222010_AT	2.11745	TCP1	T-COMPLEX 1
201425_AT	2.11715	ALDH2	ALDEHYDE DEHYDROGENASE 2 FAMILY (MITOCHONDRIAL)
202136_AT	2.11684	ZMYND11	ZINC FINGER, MYND DOMAIN CONTAINING 11
202915_S_AT	2.11491	FAM20B	FAMILY WITH SEQUENCE SIMILARITY 20, MEMBER B
206465_AT	2.11483	ACSBG1	ACYL-COA SYNTHETASE BUBBLEGUM FAMILY MEMBER 1
221902_AT	2.11264	GPR153	G PROTEIN-COUPLED RECEPTOR 153
208873_S_AT	2.1105	REEP5	RECEPTOR ACCESSORY PROTEIN 5
213433_AT	2.10964	ARL3	ADP-RIBOSYLATION FACTOR-LIKE 3
218453_S_AT	2.10932	RP11-96F3.3	CHROMOSOME 6 OPEN READING FRAME 35
212041_AT	2.10871	ATP6V0D1	ATPASE, H+ TRANSPORTING, LYSOSOMAL 38KDA, V0 SUBUNIT D1
208898_AT	2.10846	ATP6V1D	ATPASE, H+ TRANSPORTING, LYSOSOMAL 34KDA, V1 SUBUNIT D
204893_S_AT	2.10632	ZFYVE9	ZINC FINGER, FYVE DOMAIN CONTAINING 9
212751_AT	2.10558	UBE2N	UBIQUITIN-CONJUGATING ENZYME E2N (UBC13 HOMOLOG, YEAST)
212510_AT	2.10451	GPD1L	GLYCEROL-3-PHOSPHATE DEHYDROGENASE 1-LIKE
202549_AT	2.10277	VAPB	VAMP (VESICLE-ASSOCIATED MEMBRANE PROTEIN)-ASSOCIATED PROTEIN B AND C
214855_S_AT	2.10275	GARNL1	KIAA0884 PROTEIN
213252_AT	2.10136	SH3PXD2A	SH3 AND PX DOMAINS 2A
205251_AT	2.10133	PER2	PERIOD HOMOLOG 2 (DROSOPHILA)
212046_X_AT	2.1007	MAPK3	MITOGEN-ACTIVATED PROTEIN KINASE 3
203329_AT	2.10039	PTPRM	PROTEIN TYROSINE PHOSPHATASE, RECEPTOR TYPE, M
203526_S_AT	2.09951	APC	ADENOMATOSIS POLYPOSIS COLI
204621_S_AT	2.09848	NR4A2	NUCLEAR RECEPTOR SUBFAMILY 4, GROUP A, MEMBER 2
202315_S_AT	2.09589	BCR	BREAKPOINT CLUSTER REGION
217813_S_AT	2.09571	SPIN1	SPINDLIN
210380_S_AT	2.095	CACNA1G	CALCIUM CHANNEL, VOLTAGE-DEPENDENT, ALPHA 1G SUBUNIT
205434_S_AT	2.09405	AAK1	AP2 ASSOCIATED KINASE 1
212149_AT	2.0931	EFR3A	KIAA0143 PROTEIN
207671_S_AT	2.09293	BEST1	VITELLIFORM MACULAR DYSTROPHY 2 (BEST DISEASE, BESTROPHIN)
219976_AT	2.09162	HOOK1	HOOK HOMOLOG 1 (DROSOPHILA)
205730_S_AT	2.08966	ABLIM3	ACTIN BINDING LIM PROTEIN FAMILY, MEMBER 3
200831_S_AT	2.08834	SCD	STEAROYL-COA DESATURASE (DELTA-9-DESATURASE)
213939_S_AT	2.08632	RUFY3	RUN AND FYVE DOMAIN CONTAINING 3
205613_AT	2.08199	SYT17	SYNAPTOTAGMIN XVII
219049_AT	2.08011	CHGN	CHONDROITIN BETA1,4 N-ACETYLGALACTOSAMINYLTRANSFERASE
200653_S_AT	2.0783	CALM3	CALMODULIN 1 (PHOSPHORYLASE KINASE, DELTA)
209164_S_AT	2.07526	CYB561	CYTOCHROME B-561
207486_X_AT	2.07308	CHN2	CHIMERIN (CHIMAERIN) 2
210271_AT	2.07187	NEUROD2	NEUROGENIC DIFFERENTIATION 2
204732_S_AT	2.0718	TRIM23	TRIPARTITE MOTIF-CONTAINING 23
213724_S_AT	2.07153	PDK2	PYRUVATE DEHYDROGENASE KINASE, ISOZYME 2
201246_S_AT	2.0711	OTUB1	OTU DOMAIN, UBIQUITIN ALDEHYDE BINDING 1
211653_X_AT	2.07108	AKR1C2	ALDO-KETO REDUCTASE FAMILY 1, MEMBER C2 (DIHYDRODIOL DEHYDROGENASE 2; BILE ACID BINDING PROTEIN; 3-ALPHA HYDROXYSTEROID DEHYDROGENASE, TYPE III)
204100_AT	2.06906	THRA	THYROID HORMONE RECEPTOR, ALPHA (ERYTHROBLASTIC LEUKEMIA VIRAL (V-ERB-A) ONCOGENE HOMOLOG, AVIAN)
207213_S_AT	2.06892	USP2	UBIQUITIN SPECIFIC PEPTIDASE 2
207553_AT	2.0686	OPRK1	OPIOID RECEPTOR, KAPPA 1
203768_S_AT	2.06826	STS	STEROID SULFATASE (MICROSOMAL), ARYLSULFATASE C, ISOZYME S
204524_AT	2.06634	PDPK1	3-PHOSPHOINOSITIDE DEPENDENT PROTEIN KINASE-1
209842_AT	2.06523	SOX10	SRY (SEX DETERMINING REGION Y)-BOX 10
201864_AT	2.06338	GDI1	GDP DISSOCIATION INHIBITOR 1
211026_S_AT	2.06321	MGLL	MONOGLYCERIDE LIPASE
204141_AT	2.05703	TUBB2A	TUBULIN, BETA 2A
200880_AT	2.0567	DNAJA1	DNAJ (HSP40) HOMOLOG, SUBFAMILY A, MEMBER 1
203333_AT	2.05603	KIFAP3	KINESIN-ASSOCIATED PROTEIN 3
211480_S_AT	2.05565	SLCO1A2	SOLUTE CARRIER ORGANIC ANION TRANSPORTER FAMILY, MEMBER 1A2
219767_S_AT	2.05502	CRYZL1	CRYSTALLIN, ZETA (QUINONE REDUCTASE)-LIKE 1
208123_AT	2.05282	KCNB2	POTASSIUM VOLTAGE-GATED CHANNEL, SHAB-RELATED SUBFAMILY, MEMBER 2
213197_AT	2.05274	ASTN1	ASTROTACTIN
208037_S_AT	2.05264	MADCAM1	MUCOSAL VASCULAR ADDRESSIN CELL ADHESION MOLECULE 1
204611_S_AT	2.04917	PPP2R5B	PROTEIN PHOSPHATASE 2, REGULATORY SUBUNIT B (B56), BETA ISOFORM
215811_AT	2.04889	SNCA	SYNUCLEIN, ALPHA (NON A4 COMPONENT OF AMYLOID PRECURSOR)
209869_AT	2.04882	ADRA2A	ADRENERGIC, ALPHA-2A-, RECEPTOR
202946_S_AT	2.04838	BTBD3	BTB (POZ) DOMAIN CONTAINING 3
205457_AT	2.04815	C6ORF106	CHROMOSOME 6 OPEN READING FRAME 106
206976_S_AT	2.04542	HSPH1	HEAT SHOCK 105KDA/110KDA PROTEIN 1
217908_S_AT	2.04541	IQWD1	IQ MOTIF AND WD REPEATS 1
212528_AT	2.04523	D15WSU75E	DNA SEGMENT, CHR 15, WAYNE STATE UNIVERSITY 75, EXPRESSED
203181_X_AT	2.045	SRPK2	SFRS PROTEIN KINASE 2
201613_S_AT	2.04215	AP1G2	ADAPTOR-RELATED PROTEIN COMPLEX 1, GAMMA 2 SUBUNIT
200911_S_AT	2.0399	TACC1	TRANSFORMING, ACIDIC COILED-COIL CONTAINING PROTEIN 1
206107_AT	2.03973	RGS11	REGULATOR OF G-PROTEIN SIGNALLING 11
218756_S_AT	2.03743	MGC4172	SHORT-CHAIN DEHYDROGENASE/REDUCTASE
215522_AT	2.0371	SORCS3	SORTILIN-RELATED VPS10 DOMAIN CONTAINING RECEPTOR 3
221702_S_AT	2.03515	TM2D3	TM2 DOMAIN CONTAINING 3
213014_AT	2.03268	MAPK8IP1	MITOGEN-ACTIVATED PROTEIN KINASE 8 INTERACTING PROTEIN 1
218208_AT	2.03258	PQLC1	PQ LOOP REPEAT CONTAINING 1
32259_AT	2.03196	EZH1	ENHANCER OF ZESTE HOMOLOG 1 (DROSOPHILA)
220182_AT	2.03175	SLC25A23	SOLUTE CARRIER FAMILY 25 (MITOCHONDRIAL CARRIER; PHOSPHATE CARRIER), MEMBER 23
200954_AT	2.03102	ATP6V0C	ATPASE, H+ TRANSPORTING, LYSOSOMAL 16KDA, V0 SUBUNIT C
200946_X_AT	2.03024	GLUD2	GLUTAMATE DEHYDROGENASE 1
218037_AT	2.02904	FAM134A	CHROMOSOME 2 OPEN READING FRAME 17
210967_X_AT	2.02899	CACNB1	CALCIUM CHANNEL, VOLTAGE-DEPENDENT, BETA 1 SUBUNIT
213266_AT	2.02759	TUBGCP4	GAMMA TUBULIN RING COMPLEX PROTEIN (76P GENE)
206531_AT	2.02756	DPF1	D4, ZINC AND DOUBLE PHD FINGERS FAMILY 1
205051_S_AT	2.02673	KIT	V-KIT HARDY-ZUCKERMAN 4 FELINE SARCOMA VIRAL ONCOGENE HOMOLOG
205245_AT	2.02663	PARD6A	PAR-6 PARTITIONING DEFECTIVE 6 HOMOLOG ALPHA (C.ELEGANS)
219989_S_AT	2.02658	ANKS1B	ANKYRIN REPEAT AND STERILE ALPHA MOTIF DOMAIN CONTAINING 1B
207237_AT	2.02619	KCNA3	POTASSIUM VOLTAGE-GATED CHANNEL, SHAKER-RELATED SUBFAMILY, MEMBER 3
203656_AT	2.02481	FIG4	KIAA0274
200899_S_AT	2.02462	MGEA5	MENINGIOMA EXPRESSED ANTIGEN 5 (HYALURONIDASE)
219240_S_AT	2.02345	C10ORF88	CHROMOSOME 10 OPEN READING FRAME 88
222125_S_AT	2.02313	PH-4	HYPOXIA-INDUCIBLE FACTOR PROLYL 4-HYDROXYLASE
219370_AT	2.02204	RPRM	REPRIMO, TP53 DEPENDENT G2 ARREST MEDIATOR CANDIDATE
207235_S_AT	2.02201	GRM5	GLUTAMATE RECEPTOR, METABOTROPIC 5
219143_S_AT	2.02139	RPP25	RIBONUCLEASE P 25KDA SUBUNIT
202908_AT	2.02082	WFS1	WOLFRAM SYNDROME 1 (WOLFRAMIN)
204663_AT	2.02032	ME3	MALIC ENZYME 3, NADP(+)-DEPENDENT, MITOCHONDRIAL
204674_AT	2.02005	LRMP	LYMPHOID-RESTRICTED MEMBRANE PROTEIN
209785_S_AT	2.01895	PLA2G4C	PHOSPHOLIPASE A2, GROUP IVC (CYTOSOLIC, CALCIUM-INDEPENDENT)
208707_AT	2.01879	EIF5	EUKARYOTIC TRANSLATION INITIATION FACTOR 5
213049_AT	2.01775	GARNL1	KIAA0884 PROTEIN
219045_AT	2.01733	RHOF	RAS HOMOLOG GENE FAMILY, MEMBER F (IN FILOPODIA)
208611_S_AT	2.01691	SPTAN1	SPECTRIN, ALPHA, NON-ERYTHROCYTIC 1 (ALPHA-FODRIN)
211615_S_AT	2.01648	LRPPRC	LEUCINE-RICH PPR-MOTIF CONTAINING
221552_AT	2.01624	ABHD6	ABHYDROLASE DOMAIN CONTAINING 6
218667_AT	2.01472	PJA1	PRAJA 1
214717_AT	2.01367	DKFZP434H1419	HYPOTHETICAL PROTEIN DKFZP434H1419
201403_S_AT	2.01346	MGST3	MICROSOMAL GLUTATHIONE S-TRANSFERASE 3
216044_X_AT	2.01271	FAM69A	FAMILY WITH SEQUENCE SIMILARITY 69, MEMBER A
212310_AT	2.01228	NA	NA
215716_S_AT	2.01204	ATP2B1	ATPASE, CA++ TRANSPORTING, PLASMA MEMBRANE 1
203895_AT	2.01167	PLCB4	PHOSPHOLIPASE C, BETA 4
218996_AT	2.01127	TFPT	TCF3 (E2A) FUSION PARTNER (IN CHILDHOOD LEUKEMIA)
212214_AT	2.0089	OPA1	OPTIC ATROPHY 1 (AUTOSOMAL DOMINANT)
209931_S_AT	2.0083	FKBP1B	FK506 BINDING PROTEIN 1B, 12.6 KDA
217925_S_AT	2.00802	C6ORF106	CHROMOSOME 6 OPEN READING FRAME 106
213327_S_AT	2.00788	USP12	UBIQUITIN SPECIFIC PEPTIDASE 12
216651_S_AT	2.00279	GAD2	GLUTAMATE DECARBOXYLASE 2 (PANCREATIC ISLETS AND BRAIN, 65KDA)
205722_S_AT	2.00199	GFRA2	GDNF FAMILY RECEPTOR ALPHA 2
AFFX-HUMRGE/M10098_3_AT	2.00129	SRP68	SIGNAL RECOGNITION PARTICLE 68KDA
209179_S_AT	2.00064	LENG4	LEUKOCYTE RECEPTOR CLUSTER (LRC) MEMBER 4
221449_S_AT	1.99961	ITFG1	T-CELL IMMUNOMODULATORY PROTEIN
203162_S_AT	1.99847	KATNB1	KATANIN P80 (WD REPEAT CONTAINING) SUBUNIT B 1
214595_AT	1.99839	KCNG1	POTASSIUM VOLTAGE-GATED CHANNEL, SUBFAMILY G, MEMBER 1
212127_AT	1.99819	RANGAP1	RAN GTPASE ACTIVATING PROTEIN 1
214652_AT	1.99812	DRD1	DOPAMINE RECEPTOR D1
213368_X_AT	1.99735	PPFIA3	PROTEIN TYROSINE PHOSPHATASE, RECEPTOR TYPE, F POLYPEPTIDE (PTPRF), INTERACTING PROTEIN (LIPRIN), ALPHA 3
206544_X_AT	1.99658	SMARCA2	SWI/SNF RELATED, MATRIX ASSOCIATED, ACTIN DEPENDENT REGULATOR OF CHROMATIN, SUBFAMILY A, MEMBER 2
215794_X_AT	1.99585	GLUD2	GLUTAMATE DEHYDROGENASE 1
45653_AT	1.99518	KCTD13	POTASSIUM CHANNEL TETRAMERISATION DOMAIN CONTAINING 13
214246_X_AT	1.99398	MINK1	MISSHAPEN-LIKE KINASE 1 (ZEBRAFISH)
212503_S_AT	1.99374	DIP2C	DIP2 DISCO-INTERACTING PROTEIN 2 HOMOLOG C (DROSOPHILA)
219270_AT	1.99367	CHAC1	CHAC, CATION TRANSPORT REGULATOR-LIKE 1 (E. COLI)
202145_AT	1.99201	LY6E	LYMPHOCYTE ANTIGEN 6 COMPLEX, LOCUS E
200793_S_AT	1.99192	ACO2	ACONITASE 2, MITOCHONDRIAL
208247_AT	1.99178	C3ORF51	CHROMOSOME 3 OPEN READING FRAME 51
217943_S_AT	1.99165	MAP7D1	ARGININE/PROLINE RICH COILED-COIL 1
212823_S_AT	1.98973	SPTB	SPECTRIN, BETA, ERYTHROCYTIC (INCLUDES SPHEROCYTOSIS, CLINICAL TYPE I)
212327_AT	1.98932	LIMCH1	HYPOTHETICAL PROTEIN
207195_AT	1.98658	CNTN6	CONTACTIN 6
216920_S_AT	1.98656	NA	NA
40020_AT	1.98635	CELSR3	CADHERIN, EGF LAG SEVEN-PASS G-TYPE RECEPTOR 3 (FLAMINGO HOMOLOG, DROSOPHILA)
201830_S_AT	1.98428	NET1	NEUROEPITHELIAL CELL TRANSFORMING GENE 1
212535_AT	1.98368	MEF2A	MADS BOX TRANSCRIPTION ENHANCER FACTOR 2, POLYPEPTIDE A (MYOCYTE ENHANCER FACTOR 2A)
204530_S_AT	1.98365	TOX	THYMUS HIGH MOBILITY GROUP BOX PROTEIN TOX
218858_AT	1.98318	DEPDC6	DEP DOMAIN CONTAINING 6
205006_S_AT	1.97827	NMT2	N-MYRISTOYLTRANSFERASE 2
209064_X_AT	1.97815	PAIP1	POLY(A) BINDING PROTEIN INTERACTING PROTEIN 1
200979_AT	1.9772	MAP3K15	MITOGEN-ACTIVATED PROTEIN KINASE KINASE KINASE 15
218033_S_AT	1.9754	SNN	STANNIN
208032_S_AT	1.96992	GRIA3	GLUTAMATE RECEPTOR, IONOTROPHIC, AMPA 3
204874_X_AT	1.96887	BAIAP3	BAI1-ASSOCIATED PROTEIN 3
202539_S_AT	1.96812	HMGCR	3-HYDROXY-3-METHYLGLUTARYL-COENZYME A REDUCTASE
51158_AT	1.96783	LOC400451	HYPOTHETICAL GENE SUPPORTED BY AK075564; BC060873
215419_AT	1.96709	KIAA1086	KIAA1086
202927_AT	1.96699	PIN1	PROTEIN (PEPTIDYLPROLYL CIS/TRANS ISOMERASE) NIMA-INTERACTING 1
206711_AT	1.9669	CXORF1	CHROMOSOME X OPEN READING FRAME 1
211769_X_AT	1.9653	SERINC3	SERINE INCORPORATOR 3
208857_S_AT	1.96399	PCMT1	PROTEIN-L-ISOASPARTATE (D-ASPARTATE) O-METHYLTRANSFERASE
213465_S_AT	1.96389	PPP1R7	PROTEIN PHOSPHATASE 1, REGULATORY SUBUNIT 7
201300_S_AT	1.96319	PRNP	PRION PROTEIN (P27-30) (CREUTZFELD-JAKOB DISEASE, GERSTMANN-STRAUSLER-SCHEINKER SYNDROME, FATAL FAMILIAL INSOMNIA)
215003_AT	1.96303	DGCR9	DIGEORGE SYNDROME CRITICAL REGION GENE 9
202540_S_AT	1.96292	HMGCR	3-HYDROXY-3-METHYLGLUTARYL-COENZYME A REDUCTASE
207993_S_AT	1.96222	CHP	CALCIUM BINDING PROTEIN P22
214643_X_AT	1.96158	BIN1	BRIDGING INTEGRATOR 1
219247_S_AT	1.96082	ZDHHC14	ZINC FINGER, DHHC-TYPE CONTAINING 14
221772_S_AT	1.96019	PPP2R2D	PROTEIN PHOSPHATASE 2, REGULATORY SUBUNIT B, DELTA ISOFORM
218127_AT	1.95849	NFYB	NUCLEAR TRANSCRIPTION FACTOR Y, BETA
208647_AT	1.95738	FDFT1	FARNESYL-DIPHOSPHATE FARNESYLTRANSFERASE 1
204160_S_AT	1.95723	ENPP4	ECTONUCLEOTIDE PYROPHOSPHATASE/PHOSPHODIESTERASE 4 (PUTATIVE FUNCTION)
201344_AT	1.95594	UBE2D2	UBIQUITIN-CONJUGATING ENZYME E2D 2 (UBC4/5 HOMOLOG, YEAST)
206806_AT	1.95541	DGKI	DIACYLGLYCEROL KINASE, IOTA
218522_S_AT	1.95366	MAP1S	BPY2 INTERACTING PROTEIN 1
213085_S_AT	1.95205	WWC1	WW, C2 AND COILED-COIL DOMAIN CONTAINING 1
221984_S_AT	1.9515	FAM134A	CHROMOSOME 2 OPEN READING FRAME 17
215764_X_AT	1.95011	AP2A2	ADAPTOR-RELATED PROTEIN COMPLEX 2, ALPHA 2 SUBUNIT
221831_AT	1.9495	LUZP1	LEUCINE ZIPPER PROTEIN 1
45288_AT	1.94938	ABHD6	ABHYDROLASE DOMAIN CONTAINING 6
219219_AT	1.94917	TMEM160	HYPOTHETICAL PROTEIN FLJ20512
221921_S_AT	1.94912	CADM3	IMMUNOGLOBULIN SUPERFAMILY, MEMBER 4B
209874_X_AT	1.94846	CNNM2	CYCLIN M2
204161_S_AT	1.94762	ENPP4	ECTONUCLEOTIDE PYROPHOSPHATASE/PHOSPHODIESTERASE 4 (PUTATIVE FUNCTION)
216903_S_AT	1.94689	CBARA1	CALCIUM BINDING ATOPY-RELATED AUTOANTIGEN 1
210123_S_AT	1.94498	CHRNA7	CHOLINERGIC RECEPTOR, NICOTINIC, ALPHA 7
212393_AT	1.9428	SBF1	SET BINDING FACTOR 1
213658_AT	1.93977	ZNF710	ZINC FINGER PROTEIN 710
213849_S_AT	1.9393	PPP2R2B	PROTEIN PHOSPHATASE 2 (FORMERLY 2A), REGULATORY SUBUNIT B (PR 52), BETA ISOFORM
214834_AT	1.93922	SNORD108	HBII-437 C/D BOX SNORNA
206281_AT	1.93892	ADCYAP1	ADENYLATE CYCLASE ACTIVATING POLYPEPTIDE 1 (PITUITARY)
204650_S_AT	1.93713	APBB3	AMYLOID BETA (A4) PRECURSOR PROTEIN-BINDING, FAMILY B, MEMBER 3
1255_G_AT	1.93633	GUCA1A	GUANYLATE CYCLASE ACTIVATOR 1A (RETINA)
221771_S_AT	1.93523	MPHOSPH8	M-PHASE PHOSPHOPROTEIN, MPP8
202342_S_AT	1.93471	TRIM2	TRIPARTITE MOTIF-CONTAINING 2
203617_X_AT	1.9346	ELK1	ELK1, MEMBER OF ETS ONCOGENE FAMILY
209792_S_AT	1.93404	KLK10	KALLIKREIN 10
221889_AT	1.93015	KCTD13	POTASSIUM CHANNEL TETRAMERISATION DOMAIN CONTAINING 13
220778_X_AT	1.92913	SEMA6B	SEMA DOMAIN, TRANSMEMBRANE DOMAIN (TM), AND CYTOPLASMIC DOMAIN, (SEMAPHORIN) 6B
212288_AT	1.92902	FNBP1	FORMIN BINDING PROTEIN 1
218353_AT	1.92813	RGS5	REGULATOR OF G-PROTEIN SIGNALLING 5
213079_AT	1.92646	TSR2	HYPOTHETICAL PROTEIN DT1P1A10
205480_S_AT	1.92486	UGP2	UDP-GLUCOSE PYROPHOSPHORYLASE 2
207604_S_AT	1.92422	SLC4A7	SOLUTE CARRIER FAMILY 4, SODIUM BICARBONATE COTRANSPORTER, MEMBER 7
209524_AT	1.92378	HDGFRP3	HEPATOMA-DERIVED GROWTH FACTOR, RELATED PROTEIN 3
219175_S_AT	1.92322	SLC41A3	SOLUTE CARRIER FAMILY 41, MEMBER 3
220185_AT	1.92219	SPTBN4	SPECTRIN, BETA, NON-ERYTHROCYTIC 4
212114_AT	1.9215	LOC552889	HYPOTHETICAL LOC552889
209479_AT	1.9213	CCDC28A	COILED-COIL DOMAIN CONTAINING 28A
217457_S_AT	1.92043	RAP1GDS1	RAP1, GTP-GDP DISSOCIATION STIMULATOR 1
209935_AT	1.91659	ATP2C1	ATPASE, CA++ TRANSPORTING, TYPE 2C, MEMBER 1
204849_AT	1.91582	TCFL5	TRANSCRIPTION FACTOR-LIKE 5 (BASIC HELIX-LOOP-HELIX)
204398_S_AT	1.91493	EML2	ECHINODERM MICROTUBULE ASSOCIATED PROTEIN LIKE 2
221619_S_AT	1.91306	MTCH1	MITOCHONDRIAL CARRIER HOMOLOG 1 (C. ELEGANS)
200940_S_AT	1.91275	RERE	ARGININE-GLUTAMIC ACID DIPEPTIDE (RE) REPEATS
222291_AT	1.91219	FAM149A	DKFZP564J102 PROTEIN
204814_AT	1.91191	CADPS	CA2+-DEPENDENT SECRETION ACTIVATOR
49077_AT	1.91022	PPME1	PROTEIN PHOSPHATASE METHYLESTERASE 1
209597_S_AT	1.91013	PNMA2	PARANEOPLASTIC ANTIGEN MA2
213609_S_AT	1.90991	SEZ6L	SEIZURE RELATED GENE 6 (MOUSE)-LIKE
635_S_AT	1.90807	PPP2R5B	PROTEIN PHOSPHATASE 2, REGULATORY SUBUNIT B (B56), BETA ISOFORM
218373_AT	1.90759	AKTIP	FUSED TOES HOMOLOG (MOUSE)
218030_AT	1.90702	GIT1	G PROTEIN-COUPLED RECEPTOR KINASE INTERACTOR 1
203364_S_AT	1.90617	KIAA0652	KIAA0652
206078_AT	1.90441	KALRN	KALIRIN, RHOGEF KINASE
209983_S_AT	1.90374	NRXN2	NEUREXIN 2
212632_AT	1.90303	STX7	SYNTAXIN 7
211941_S_AT	1.90288	PEBP1	PHOSPHATIDYLETHANOLAMINE BINDING PROTEIN 1
209926_AT	1.90194	MEF2B	MADS BOX TRANSCRIPTION ENHANCER FACTOR 2, POLYPEPTIDE B (MYOCYTE ENHANCER FACTOR 2B)
206152_AT	1.90163	CENTG1	PHOSPHOINOSITIDE 3-KINASE ENHANCER
204790_AT	1.90151	SMAD7	SMAD, MOTHERS AGAINST DPP HOMOLOG 7 (DROSOPHILA)
211993_AT	1.90129	WNK1	KINASE DEFICIENT PROTEIN
208433_S_AT	1.90035	LRP8	LOW DENSITY LIPOPROTEIN RECEPTOR-RELATED PROTEIN 8, APOLIPOPROTEIN E RECEPTOR
202860_AT	1.90032	DENND4B	DENN/MADD DOMAIN CONTAINING 4B
220773_S_AT	1.89911	GPHN	GEPHYRIN
208065_AT	1.89865	ST8SIA3	ST8 ALPHA-N-ACETYL-NEURAMINIDE ALPHA-2,8-SIALYLTRANSFERASE 3
221471_AT	1.89705	SERINC3	SERINE INCORPORATOR 3
213531_S_AT	1.89689	RAB3GAP1	RAB3 GTPASE ACTIVATING PROTEIN SUBUNIT 1 (CATALYTIC)
200676_S_AT	1.89483	UBE2L3	UBIQUITIN-CONJUGATING ENZYME E2L 3
206272_AT	1.89481	SPHAR	S-PHASE RESPONSE (CYCLIN-RELATED)
209333_AT	1.8943	ULK1	UNC-51-LIKE KINASE 1 (C. ELEGANS)
200640_AT	1.89316	YWHAZ	TYROSINE 3-MONOOXYGENASE/TRYPTOPHAN 5-MONOOXYGENASE ACTIVATION PROTEIN, ZETA POLYPEPTIDE
210412_AT	1.89312	GRIN2B	GLUTAMATE RECEPTOR, IONOTROPIC, N-METHYL D-ASPARTATE 2B
205768_S_AT	1.8921	SLC27A2	FATTY-ACID-COENZYME A LIGASE, VERY LONG-CHAIN 1
218120_S_AT	1.89189	HMOX2	HEME OXYGENASE (DECYCLING) 2
207880_AT	1.89159	ADAM11	ADAM METALLOPEPTIDASE DOMAIN 11
212159_X_AT	1.89153	AP2A2	ADAPTOR-RELATED PROTEIN COMPLEX 2, ALPHA 2 SUBUNIT
202027_AT	1.89108	TMEM184B	CHROMOSOME 22 OPEN READING FRAME 5
205353_S_AT	1.88994	PEBP1	PHOSPHATIDYLETHANOLAMINE BINDING PROTEIN 1
218260_AT	1.88819	DDA1	DDA1
219101_X_AT	1.88801	ABHD8	ABHYDROLASE DOMAIN CONTAINING 8
203687_AT	1.88678	CX3CL1	CHEMOKINE (C-X3-C MOTIF) LIGAND 1
220966_X_AT	1.88644	ARPC5L	ACTIN RELATED PROTEIN 2/3 COMPLEX, SUBUNIT 5-LIKE
217848_S_AT	1.88635	PPA1	PYROPHOSPHATASE (INORGANIC) 1
202034_X_AT	1.88559	RB1CC1	RB1-INDUCIBLE COILED-COIL 1
204020_AT	1.8848	PURA	PURINE-RICH ELEMENT BINDING PROTEIN A
217008_S_AT	1.88467	GRM7	GLUTAMATE RECEPTOR, METABOTROPIC 7
217862_AT	1.88234	PIAS1	PROTEIN INHIBITOR OF ACTIVATED STAT, 1
221750_AT	1.88222	HMGCS1	3-HYDROXY-3-METHYLGLUTARYL-COENZYME A SYNTHASE 1 (SOLUBLE)
202167_S_AT	1.88199	MMS19	MMS19-LIKE (MET18 HOMOLOG, S. CEREVISIAE)
212306_AT	1.88138	CLASP2	CYTOPLASMIC LINKER ASSOCIATED PROTEIN 2
205390_S_AT	1.87895	ANK1	ANKYRIN 1, ERYTHROCYTIC
202289_S_AT	1.87872	TACC2	TRANSFORMING, ACIDIC COILED-COIL CONTAINING PROTEIN 2
218359_AT	1.87857	NRSN2	CHROMOSOME 20 OPEN READING FRAME 98
212482_AT	1.87779	LOC285074	HYPOTHETICAL PROTEIN FLJ13910
206356_S_AT	1.87688	GNAL	GUANINE NUCLEOTIDE BINDING PROTEIN (G PROTEIN), ALPHA ACTIVATING ACTIVITY POLYPEPTIDE, OLFACTORY TYPE
215169_AT	1.87662	SLC35E2	SOLUTE CARRIER FAMILY 35, MEMBER E2
221006_S_AT	1.87647	SNX27	SORTING NEXIN FAMILY MEMBER 27
200886_S_AT	1.87563	PGAM1	PHOSPHOGLYCERATE MUTASE 1 (BRAIN)
200912_S_AT	1.87546	EIF4A2	EUKARYOTIC TRANSLATION INITIATION FACTOR 4A, ISOFORM 2
213885_AT	1.87483	TRIM3	TRIPARTITE MOTIF-CONTAINING 3
202037_S_AT	1.87395	SFRP1	SECRETED FRIZZLED-RELATED PROTEIN 1
221560_AT	1.87362	MARK4	MAP/MICROTUBULE AFFINITY-REGULATING KINASE 4
218312_S_AT	1.87342	ZSCAN18	ZINC FINGER PROTEIN 447
201677_AT	1.87287	C3ORF37	CHROMOSOME 3 OPEN READING FRAME 37
213013_AT	1.87205	MAPK8IP1	MITOGEN-ACTIVATED PROTEIN KINASE 8 INTERACTING PROTEIN 1
215235_AT	1.87049	SPTAN1	SPECTRIN, ALPHA, NON-ERYTHROCYTIC 1 (ALPHA-FODRIN)
202825_AT	1.86963	SLC25A4	SOLUTE CARRIER FAMILY 25 (MITOCHONDRIAL CARRIER; ADENINE NUCLEOTIDE TRANSLOCATOR), MEMBER 4
221941_AT	1.86855	PAOX	POLYAMINE OXIDASE (EXO-N4-AMINO)
203599_S_AT	1.86813	WBP4	WW DOMAIN BINDING PROTEIN 4 (FORMIN BINDING PROTEIN 21)
204284_AT	1.86777	PPP1R3C	PROTEIN PHOSPHATASE 1, REGULATORY (INHIBITOR) SUBUNIT 3C
221515_S_AT	1.86712	LCMT1	LEUCINE CARBOXYL METHYLTRANSFERASE 1
218416_S_AT	1.8667	FLJ20489	HYPOTHETICAL PROTEIN FLJ20489
204206_AT	1.86607	MNT	MAX BINDING PROTEIN
218537_AT	1.86584	HCFC1R1	HOST CELL FACTOR C1 REGULATOR 1 (XPO1 DEPENDENT)
201708_S_AT	1.86549	NIPSNAP1	NIPSNAP HOMOLOG 1 (C. ELEGANS)
201760_S_AT	1.86545	WSB2	WD REPEAT AND SOCS BOX-CONTAINING 2
203671_AT	1.86513	TPMT	THIOPURINE S-METHYLTRANSFERASE
204480_S_AT	1.86385	C9ORF16	CHROMOSOME 9 OPEN READING FRAME 16
214748_AT	1.86233	NA	NA
50400_AT	1.8623	PAOX	POLYAMINE OXIDASE (EXO-N4-AMINO)
64942_AT	1.86128	GPR153	G PROTEIN-COUPLED RECEPTOR 153
202616_S_AT	1.86126	MECP2	METHYL CPG BINDING PROTEIN 2 (RETT SYNDROME)
63305_AT	1.86063	PKNOX2	PBX/KNOTTED 1 HOMEOBOX 2
210950_S_AT	1.86021	FDFT1	FARNESYL-DIPHOSPHATE FARNESYLTRANSFERASE 1
211520_S_AT	1.85952	GRIA1	GLUTAMATE RECEPTOR, IONOTROPIC, AMPA 1
1316_AT	1.8593	THRA	THYROID HORMONE RECEPTOR, ALPHA (ERYTHROBLASTIC LEUKEMIA VIRAL (V-ERB-A) ONCOGENE HOMOLOG, AVIAN)
212490_AT	1.85775	DNAJC8	DNAJ (HSP40) HOMOLOG, SUBFAMILY C, MEMBER 8
204581_AT	1.85745	MAG	MYELIN ASSOCIATED GLYCOPROTEIN
207018_S_AT	1.85666	RAB27B	RAB27B, MEMBER RAS ONCOGENE FAMILY
38521_AT	1.85663	MAG	MYELIN ASSOCIATED GLYCOPROTEIN
218518_AT	1.85633	C5ORF5	CHROMOSOME 5 OPEN READING FRAME 5
205833_S_AT	1.85586	PART1	PROSTATE ANDROGEN-REGULATED TRANSCRIPT 1
213030_S_AT	1.85491	PLXNA2	PLEXIN A2
221918_AT	1.85463	PCTK2	PCTAIRE PROTEIN KINASE 2
201116_S_AT	1.85289	CPE	CARBOXYPEPTIDASE E
202545_AT	1.8479	PRKCD	PROTEIN KINASE C, DELTA
207231_AT	1.84683	DZIP3	ZINC FINGER DAZ INTERACTING PROTEIN 3
213547_AT	1.84677	CAND2	CULLIN-ASSOCIATED AND NEDDYLATION-DISSOCIATED 2 (PUTATIVE)
38340_AT	1.84612	HIP1R	HUNTINGTIN INTERACTING PROTEIN 1 RELATED
221905_AT	1.84608	CYLD	CYLINDROMATOSIS (TURBAN TUMOR SYNDROME)
202364_AT	1.84335	MXI1	MAX INTERACTOR 1
210647_X_AT	1.84307	PLA2G6	PHOSPHOLIPASE A2, GROUP VI (CYTOSOLIC, CALCIUM-INDEPENDENT)
205486_AT	1.84234	TESK2	TESTIS-SPECIFIC KINASE 2
206368_AT	1.84063	CPLX2	COMPLEXIN 2
204548_AT	1.84037	STAR	STEROIDOGENIC ACUTE REGULATOR
212498_AT	1.84029	40243	MEMBRANE-ASSOCIATED RING FINGER (C3HC4) 6
209249_S_AT	1.83949	GHITM	GROWTH HORMONE INDUCIBLE TRANSMEMBRANE PROTEIN
204381_AT	1.83946	LRP3	LOW DENSITY LIPOPROTEIN RECEPTOR-RELATED PROTEIN 3
211715_S_AT	1.83934	BDH1	3-HYDROXYBUTYRATE DEHYDROGENASE, TYPE 1
208899_X_AT	1.83887	ATP6V1D	ATPASE, H+ TRANSPORTING, LYSOSOMAL 34KDA, V1 SUBUNIT D
205376_AT	1.83567	INPP4B	INOSITOL POLYPHOSPHATE-4-PHOSPHATASE, TYPE II, 105KDA
205485_AT	1.83537	RYR1	RYANODINE RECEPTOR 1 (SKELETAL)
205362_S_AT	1.83438	PFDN4	PREFOLDIN SUBUNIT 4
221519_AT	1.83427	FBXW4	F-BOX AND WD-40 DOMAIN PROTEIN 4
221432_S_AT	1.83278	SLC25A28	SOLUTE CARRIER FAMILY 25, MEMBER 28
210825_S_AT	1.83211	PEBP1	PHOSPHATIDYLETHANOLAMINE BINDING PROTEIN 1
217717_S_AT	1.83133	YWHAB	TYROSINE 3-MONOOXYGENASE/TRYPTOPHAN 5-MONOOXYGENASE ACTIVATION PROTEIN, BETA POLYPEPTIDE
212186_AT	1.82919	ACACA	ACETYL-COENZYME A CARBOXYLASE ALPHA
208841_S_AT	1.82839	G3BP2	RAS-GTPASE ACTIVATING PROTEIN SH3 DOMAIN-BINDING PROTEIN 2
212987_AT	1.82695	FBXO9	F-BOX PROTEIN 9
212197_X_AT	1.82498	M-RIP	MYOSIN PHOSPHATASE-RHO INTERACTING PROTEIN
208051_S_AT	1.82311	PAIP1	POLY(A) BINDING PROTEIN INTERACTING PROTEIN 1
210278_S_AT	1.8223	AP4S1	ADAPTOR-RELATED PROTEIN COMPLEX 4, SIGMA 1 SUBUNIT
203212_S_AT	1.82179	MTMR2	MYOTUBULARIN RELATED PROTEIN 2
218919_AT	1.82048	ZFAND1	ZINC FINGER, AN1-TYPE DOMAIN 1
221571_AT	1.81872	TRAF3	TNF RECEPTOR-ASSOCIATED FACTOR 3
215886_X_AT	1.81807	USP12	UBIQUITIN SPECIFIC PEPTIDASE 12
210156_S_AT	1.81802	PCMT1	PROTEIN-L-ISOASPARTATE (D-ASPARTATE) O-METHYLTRANSFERASE
211952_AT	1.81795	RANBP5	RAN BINDING PROTEIN 5
204099_AT	1.81792	SMARCD3	SWI/SNF RELATED, MATRIX ASSOCIATED, ACTIN DEPENDENT REGULATOR OF CHROMATIN, SUBFAMILY D, MEMBER 3
213827_AT	1.81752	SNX26	HYPOTHETICAL GENE DKFZP434A1010
214064_AT	1.81721	TF	TRANSFERRIN
219342_AT	1.81695	CASD1	PUTATIVE PROTEIN PRODUCT OF NBLA04196
201158_AT	1.81622	NMT1	N-MYRISTOYLTRANSFERASE 1
221887_S_AT	1.81593	DFNB31	DEAFNESS, AUTOSOMAL RECESSIVE 31
210277_AT	1.81545	AP4S1	ADAPTOR-RELATED PROTEIN COMPLEX 4, SIGMA 1 SUBUNIT
217976_S_AT	1.81445	DYNC1LI1	DYNEIN, CYTOPLASMIC 1, LIGHT INTERMEDIATE CHAIN 1
220974_X_AT	1.81433	SFXN3	SIDEROFLEXIN 3
218953_S_AT	1.81396	PCYOX1L	HYPOTHETICAL PROTEIN MGC3265
204872_AT	1.81356	TLE4	TRANSDUCIN-LIKE ENHANCER OF SPLIT 4 (E(SP1) HOMOLOG, DROSOPHILA)
201658_AT	1.81277	ARL1	ADP-RIBOSYLATION FACTOR-LIKE 1
203546_AT	1.81109	IPO13	IMPORTIN 13
212276_AT	1.81095	LPIN1	LIPIN 1
203368_AT	1.81075	CRELD1	DKFZP566D213 PROTEIN
215045_AT	1.81051	TNRC4	TRINUCLEOTIDE REPEAT CONTAINING 4
219483_S_AT	1.81041	PORCN	PORCUPINE HOMOLOG (DROSOPHILA)
221473_X_AT	1.81037	SERINC3	SERINE INCORPORATOR 3
214665_S_AT	1.80866	CHP	CALCIUM BINDING PROTEIN P22
201536_AT	1.80773	DUSP3	DUAL SPECIFICITY PHOSPHATASE 3 (VACCINIA VIRUS PHOSPHATASE VH1-RELATED)
222171_S_AT	1.80638	PKNOX2	PBX/KNOTTED 1 HOMEOBOX 2
212611_AT	1.80636	DTX4	DELTEX 4 HOMOLOG (DROSOPHILA)
204300_AT	1.8043	PET112L	PET112-LIKE (YEAST)
207359_AT	1.80417	CAMKK2	CALCIUM/CALMODULIN-DEPENDENT PROTEIN KINASE KINASE 2, BETA
203544_S_AT	1.80326	STAM	SIGNAL TRANSDUCING ADAPTOR MOLECULE (SH3 DOMAIN AND ITAM MOTIF) 1
204223_AT	1.80282	PRELP	PROLINE/ARGININE-RICH END LEUCINE-RICH REPEAT PROTEIN
200745_S_AT	1.80254	GNB1	GUANINE NUCLEOTIDE BINDING PROTEIN (G PROTEIN), BETA POLYPEPTIDE 1
212274_AT	1.80232	LPIN1	LIPIN 1
218825_AT	1.80188	EGFL7	EGF-LIKE-DOMAIN, MULTIPLE 7
205165_AT	1.80181	CELSR3	CADHERIN, EGF LAG SEVEN-PASS G-TYPE RECEPTOR 3 (FLAMINGO HOMOLOG, DROSOPHILA)
207447_S_AT	1.79915	MGAT4C	MANNOSYL (ALPHA-1,3-)-GLYCOPROTEIN BETA-1,4-N-ACETYLGLUCOSAMINYLTRANSFERASE, ISOZYME C (PUTATIVE)
222275_AT	1.79894	MRPS30	MITOCHONDRIAL RIBOSOMAL PROTEIN S30
209966_X_AT	1.79804	ESRRG	ESTROGEN-RELATED RECEPTOR GAMMA
212830_AT	1.79793	MEGF9	EGF-LIKE-DOMAIN, MULTIPLE 5
211763_S_AT	1.79745	UBE2B	UBIQUITIN-CONJUGATING ENZYME E2B (RAD6 HOMOLOG)
209529_AT	1.79728	PPAP2C	PHOSPHATIDIC ACID PHOSPHATASE TYPE 2C
216975_X_AT	1.79659	NPAS1	NEURONAL PAS DOMAIN PROTEIN 1
203756_AT	1.79633	ARHGEF17	RHO GUANINE NUCLEOTIDE EXCHANGE FACTOR (GEF) 17
206249_AT	1.79614	MAP3K13	MITOGEN-ACTIVATED PROTEIN KINASE KINASE KINASE 13
202390_S_AT	1.79553	HTT	HUNTINGTIN (HUNTINGTON DISEASE)
219693_AT	1.79539	AGPAT4	1-ACYLGLYCEROL-3-PHOSPHATE O-ACYLTRANSFERASE 4 (LYSOPHOSPHATIDIC ACID ACYLTRANSFERASE, DELTA)
206248_AT	1.79508	PRKCE	PROTEIN KINASE C, EPSILON
202317_S_AT	1.79499	UBE4B	UBIQUITINATION FACTOR E4B (UFD2 HOMOLOG, YEAST)
211779_X_AT	1.79345	AP2A2	ADAPTOR-RELATED PROTEIN COMPLEX 2, ALPHA 2 SUBUNIT
211423_S_AT	1.79093	SC5DL	STEROL-C5-DESATURASE (ERG3 DELTA-5-DESATURASE HOMOLOG, FUNGAL)-LIKE
215299_X_AT	1.78933	SULT1A1	SULFOTRANSFERASE FAMILY, CYTOSOLIC, 1A, PHENOL-PREFERRING, MEMBER 1
32502_AT	1.78929	GDPD5	GLYCEROPHOSPHODIESTER PHOSPHODIESTERASE DOMAIN CONTAINING 5
206362_X_AT	1.78928	MAP3K10	MITOGEN-ACTIVATED PROTEIN KINASE KINASE KINASE 10
218940_AT	1.78725	C14ORF138	CHROMOSOME 14 OPEN READING FRAME 138
218251_AT	1.78643	MID1IP1	MID1 INTERACTING PROTEIN 1 (GASTRULATION SPECIFIC G12-LIKE (ZEBRAFISH))
214162_AT	1.78597	LOC284244	HYPOTHETICAL PROTEIN LOC284244
200662_S_AT	1.78526	TOMM20	TRANSLOCASE OF OUTER MITOCHONDRIAL MEMBRANE 20 HOMOLOG (YEAST)
211502_S_AT	1.78418	PFTK1	PFTAIRE PROTEIN KINASE 1
219643_AT	1.78331	LRP1B	LOW DENSITY LIPOPROTEIN-RELATED PROTEIN 1B (DELETED IN TUMORS)
206197_AT	1.78264	NME5	NON-METASTATIC CELLS 5, PROTEIN EXPRESSED IN (NUCLEOSIDE-DIPHOSPHATE KINASE)
212155_AT	1.78144	RNF187	RING FINGER PROTEIN 187
214464_AT	1.7813	CDC42BPA	CDC42 BINDING PROTEIN KINASE ALPHA (DMPK-LIKE)
213091_AT	1.78063	CRTC1	CREB REGULATED TRANSCRIPTION COACTIVATOR 1
221244_S_AT	1.77975	PDPK1	3-PHOSPHOINOSITIDE DEPENDENT PROTEIN KINASE-1
213405_AT	1.77961	RAB22A	RAB22A, MEMBER RAS ONCOGENE FAMILY
202615_AT	1.77696	GNAQ	GUANINE NUCLEOTIDE BINDING PROTEIN (G PROTEIN), Q POLYPEPTIDE
209890_AT	1.77617	TSPAN5	TETRASPANIN 5
212439_AT	1.77604	IHPK1	INOSITOL HEXAPHOSPHATE KINASE 1
203660_S_AT	1.77492	PCNT	PERICENTRIN (KENDRIN)
202794_AT	1.77434	INPP1	INOSITOL POLYPHOSPHATE-1-PHOSPHATASE
201829_AT	1.77292	NET1	NEUROEPITHELIAL CELL TRANSFORMING GENE 1
219610_AT	1.77285	RGNEF	RHO-GUANINE NUCLEOTIDE EXCHANGE FACTOR
200965_S_AT	1.77278	ABLIM1	ACTIN BINDING LIM PROTEIN 1
202515_AT	1.77152	DLG1	DISCS, LARGE HOMOLOG 1 (DROSOPHILA)
214552_S_AT	1.77005	RABEP1	RABAPTIN, RAB GTPASE BINDING EFFECTOR PROTEIN 1
201989_S_AT	1.76982	CREBL2	CAMP RESPONSIVE ELEMENT BINDING PROTEIN-LIKE 2
210534_S_AT	1.76669	B9D1	B9 PROTEIN
205616_AT	1.76572	KCNA6	POTASSIUM VOLTAGE-GATED CHANNEL, SHAKER-RELATED SUBFAMILY, MEMBER 6
212257_S_AT	1.7645	SMARCA2	SWI/SNF RELATED, MATRIX ASSOCIATED, ACTIN DEPENDENT REGULATOR OF CHROMATIN, SUBFAMILY A, MEMBER 2
213549_AT	1.76439	SLC18A2	SOLUTE CARRIER FAMILY 18 (VESICULAR MONOAMINE), MEMBER 2
205913_AT	1.76313	PLIN	PERILIPIN
208760_AT	1.76303	UBE2I	UBIQUITIN-CONJUGATING ENZYME E2I (UBC9 HOMOLOG, YEAST)
202500_AT	1.76282	DNAJB2	DNAJ (HSP40) HOMOLOG, SUBFAMILY B, MEMBER 2
205225_AT	1.76248	ESR1	ESTROGEN RECEPTOR 1
203224_AT	1.76164	RFK	RIBOFLAVIN KINASE
203519_S_AT	1.75678	UPF2	UPF2 REGULATOR OF NONSENSE TRANSCRIPTS HOMOLOG (YEAST)
204280_AT	1.75535	RGS14	REGULATOR OF G-PROTEIN SIGNALLING 14
208814_AT	1.75435	HSPA4	HEAT SHOCK 70KDA PROTEIN 4
206409_AT	1.75423	TIAM1	T-CELL LYMPHOMA INVASION AND METASTASIS 1
211951_AT	1.7535	NOLC1	NUCLEOLAR AND COILED-BODY PHOSPHOPROTEIN 1
203896_S_AT	1.75269	PLCB4	PHOSPHOLIPASE C, BETA 4
204604_AT	1.75261	PFTK1	PFTAIRE PROTEIN KINASE 1
213375_S_AT	1.75242	CG018	HYPOTHETICAL GENE CG018
211347_AT	1.75184	CDC14B	CDC14 CELL DIVISION CYCLE 14 HOMOLOG B (S. CEREVISIAE)
218540_AT	1.7518	THTPA	THIAMINE TRIPHOSPHATASE
221525_AT	1.75168	ZMIZ2	HYPOTHETICAL PROTEIN DKFZP761I2123
205056_S_AT	1.75151	GPR162	LEPRECAN-LIKE 2
214903_AT	1.75094	NA	NA
215884_S_AT	1.75091	UBQLN2	UBIQUILIN 2
212821_AT	1.75091	SPTB	SPECTRIN, BETA, ERYTHROCYTIC (INCLUDES SPHEROCYTOSIS, CLINICAL TYPE I)
204476_S_AT	1.75083	PC	PYRUVATE CARBOXYLASE
221260_S_AT	1.75031	FAM130A1	CHROMOSOME 12 OPEN READING FRAME 22
214352_S_AT	1.75008	KRAS	V-HA-RAS HARVEY RAT SARCOMA VIRAL ONCOGENE HOMOLOG
217588_AT	1.74919	CATSPER2	CATION CHANNEL, SPERM ASSOCIATED 2
213203_AT	1.7483	SNAPC5	SMALL NUCLEAR RNA ACTIVATING COMPLEX, POLYPEPTIDE 5, 19KDA
219745_AT	1.74819	TMEM180	CHROMOSOME 10 OPEN READING FRAME 77
206342_X_AT	1.74748	IDS	IDURONATE 2-SULFATASE (HUNTER SYNDROME)
206444_AT	1.74747	PDE1B	PHOSPHODIESTERASE 1B, CALMODULIN-DEPENDENT
210400_AT	1.74747	GRIN2C	GLUTAMATE RECEPTOR, IONOTROPIC, N-METHYL D-ASPARTATE 2C
203241_AT	1.74716	UVRAG	UV RADIATION RESISTANCE ASSOCIATED GENE
202777_AT	1.74652	SHOC2	SOC-2 SUPPRESSOR OF CLEAR HOMOLOG (C. ELEGANS)
212144_AT	1.74487	UNC84B	UNC-84 HOMOLOG B (C. ELEGANS)
201671_X_AT	1.74406	USP14	UBIQUITIN SPECIFIC PEPTIDASE 14 (TRNA-GUANINE TRANSGLYCOSYLASE)
200787_S_AT	1.74238	PEA15	PHOSPHOPROTEIN ENRICHED IN ASTROCYTES 15
214209_S_AT	1.74175	ABCB9	ATP-BINDING CASSETTE, SUB-FAMILY B (MDR/TAP), MEMBER 9
204901_AT	1.7415	BTRC	BETA-TRANSDUCIN REPEAT CONTAINING
212360_AT	1.74125	AMPD2	ADENOSINE MONOPHOSPHATE DEAMINASE 2 (ISOFORM L)
202916_S_AT	1.7409	FAM20B	FAMILY WITH SEQUENCE SIMILARITY 20, MEMBER B
202039_AT	1.74063	TIAF1	TGFB1-INDUCED ANTI-APOPTOTIC FACTOR 1
207057_AT	1.73932	SLC16A7	SOLUTE CARRIER FAMILY 16 (MONOCARBOXYLIC ACID TRANSPORTERS), MEMBER 7
212446_S_AT	1.73901	LASS6	LAG1 LONGEVITY ASSURANCE HOMOLOG 6 (S. CEREVISIAE)
203079_S_AT	1.7379	CUL2	CULLIN 2
202157_S_AT	1.73775	CUGBP2	CUG TRIPLET REPEAT, RNA BINDING PROTEIN 2
203232_S_AT	1.73688	ATXN1	ATAXIN 1
202080_S_AT	1.73641	TRAK1	TRAFFICKING PROTEIN, KINESIN BINDING 1
55065_AT	1.73574	MARK4	MAP/MICROTUBULE AFFINITY-REGULATING KINASE 4
212450_AT	1.7355	KIAA0256	KIAA0256 GENE PRODUCT
202522_AT	1.73538	PITPNB	PHOSPHATIDYLINOSITOL TRANSFER PROTEIN, BETA
217714_X_AT	1.73479	STMN1	STATHMIN 1/ONCOPROTEIN 18
213184_AT	1.73421	SENP5	SUMO1/SENTRIN SPECIFIC PEPTIDASE 5
213447_AT	1.7341	IPW	IMPRINTED IN PRADER-WILLI SYNDROME
201410_AT	1.7336	PLEKHB2	PLECKSTRIN HOMOLOGY DOMAIN CONTAINING, FAMILY B (EVECTINS) MEMBER 2
206329_AT	1.73031	EXTL1	EXOSTOSES (MULTIPLE)-LIKE 1
203631_S_AT	1.72974	GPRC5B	G PROTEIN-COUPLED RECEPTOR, FAMILY C, GROUP 5, MEMBER B
219695_AT	1.72852	SMPD3	SPHINGOMYELIN PHOSPHODIESTERASE 3, NEUTRAL MEMBRANE (NEUTRAL SPHINGOMYELINASE II)
204632_AT	1.72851	RPS6KA4	RIBOSOMAL PROTEIN S6 KINASE, 90KDA, POLYPEPTIDE 4
220276_AT	1.72653	RERGL	HYPOTHETICAL PROTEIN FLJ22655
202170_S_AT	1.72646	AASDHPPT	DKFZP566E2346 PROTEIN
218342_S_AT	1.72569	ERMP1	KIAA1815
202601_S_AT	1.72527	HTATSF1	HIV-1 TAT SPECIFIC FACTOR 1
214255_AT	1.72494	ATP10A	ATPASE, CLASS V, TYPE 10C
203615_X_AT	1.72469	SULT1A1	SULFOTRANSFERASE FAMILY, CYTOSOLIC, 1A, PHENOL-PREFERRING, MEMBER 1
212233_AT	1.72349	MAP1B	MICROTUBULE-ASSOCIATED PROTEIN 1B
218862_AT	1.72255	ASB13	ANKYRIN REPEAT AND SOCS BOX-CONTAINING 13
214145_S_AT	1.72228	SPTB	SPECTRIN, BETA, ERYTHROCYTIC (INCLUDES SPHEROCYTOSIS, CLINICAL TYPE I)
217669_S_AT	1.72213	AKAP6	A KINASE (PRKA) ANCHOR PROTEIN 6
211928_AT	1.72188	DYNC1H1	DYNEIN, CYTOPLASMIC 1, HEAVY CHAIN 1
208671_AT	1.72176	SERINC1	SERINE INCORPORATOR 1
207342_AT	1.72016	CNGB1	CYCLIC NUCLEOTIDE GATED CHANNEL BETA 1
212093_S_AT	1.7199	MTUS1	MITOCHONDRIAL TUMOR SUPPRESSOR 1
221590_S_AT	1.71974	ALDH6A1	ALDEHYDE DEHYDROGENASE 6 FAMILY, MEMBER A1
201846_S_AT	1.71944	RYBP	RING1 AND YY1 BINDING PROTEIN
218224_AT	1.718	PNMA1	PARANEOPLASTIC ANTIGEN MA1
220112_AT	1.71726	ANKRD55	FLJ11795 PROTEIN
216074_X_AT	1.71655	WWC1	WW, C2 AND COILED-COIL DOMAIN CONTAINING 1
212098_AT	1.7165	LOC151162	HYPOTHETICAL PROTEIN LOC151162
209568_S_AT	1.71641	RGL1	RAL GUANINE NUCLEOTIDE DISSOCIATION STIMULATOR-LIKE 1
218573_AT	1.71626	MAGEH1	MELANOMA ANTIGEN FAMILY H, 1
209784_S_AT	1.71599	JAG2	JAGGED 2
202057_AT	1.71591	KPNA1	KARYOPHERIN ALPHA 1 (IMPORTIN ALPHA 5)
203955_AT	1.71532	KIAA0649	KIAA0649
221804_S_AT	1.71484	FAM45A	FAMILY WITH SEQUENCE SIMILARITY 45, MEMBER A
215987_AT	1.71483	RAPGEF2	RAP GUANINE NUCLEOTIDE EXCHANGE FACTOR (GEF) 2
206691_S_AT	1.71438	PDIA2	PROTEIN DISULFIDE ISOMERASE
218098_AT	1.71408	ARFGEF2	ADP-RIBOSYLATION FACTOR GUANINE NUCLEOTIDE-EXCHANGE FACTOR 2 (BREFELDIN A-INHIBITED)
38290_AT	1.71308	RGS14	REGULATOR OF G-PROTEIN SIGNALLING 14
222011_S_AT	1.71199	TCP1	T-COMPLEX 1
221010_S_AT	1.71084	SIRT5	SIRTUIN (SILENT MATING TYPE INFORMATION REGULATION 2 HOMOLOG) 5 (S. CEREVISIAE)
206038_S_AT	1.71083	NR2C2	NUCLEAR RECEPTOR SUBFAMILY 2, GROUP C, MEMBER 2
202456_S_AT	1.71048	ZER1	ZYG-11 HOMOLOG B (C. ELEGANS)-LIKE
212677_S_AT	1.71009	CEP68	CENTROSOMAL PROTEIN 68KDA
212441_AT	1.70983	KIAA0232	KIAA0232 GENE PRODUCT
207170_S_AT	1.70935	LETMD1	LETM1 DOMAIN CONTAINING 1
201845_S_AT	1.70856	RYBP	RING1 AND YY1 BINDING PROTEIN
220676_AT	1.70655	ADAMTS8	ADAM METALLOPEPTIDASE WITH THROMBOSPONDIN TYPE 1 MOTIF, 8
209740_S_AT	1.70567	PNPLA4	PATATIN-LIKE PHOSPHOLIPASE DOMAIN CONTAINING 4
210086_AT	1.70549	HR	HAIRLESS HOMOLOG (MOUSE)
203182_S_AT	1.70517	SRPK2	SFRS PROTEIN KINASE 2
209241_X_AT	1.70479	MINK1	MISSHAPEN-LIKE KINASE 1 (ZEBRAFISH)
214771_X_AT	1.70386	M-RIP	MYOSIN PHOSPHATASE-RHO INTERACTING PROTEIN
215264_AT	1.70357	EMX1	EMPTY SPIRACLES HOMOLOG 1 (DROSOPHILA)
206707_X_AT	1.70351	C6ORF32	CHROMOSOME 6 OPEN READING FRAME 32
209075_S_AT	1.70285	ISCU	NIFU-LIKE N-TERMINAL DOMAIN CONTAINING
209577_AT	1.70228	PCYT2	PHOSPHATE CYTIDYLYLTRANSFERASE 2, ETHANOLAMINE
204290_S_AT	1.70206	ALDH6A1	ALDEHYDE DEHYDROGENASE 6 FAMILY, MEMBER A1
204992_S_AT	1.70172	PFN2	PROFILIN 2
220707_S_AT	1.70037	FOXRED2	HYPOTHETICAL PROTEIN FLJ23322
201190_S_AT	1.69967	PITPNA	PHOSPHATIDYLINOSITOL TRANSFER PROTEIN, ALPHA
219770_AT	1.69922	GTDC1	PRO0159 PROTEIN
203517_AT	1.69899	MTX2	METAXIN 2
202386_S_AT	1.69898	KIAA0430	LIMKAIN B1
220868_S_AT	1.69867	SLC7A10	HYPOTHETICAL PROTEIN FLJ20839
205973_AT	1.69838	FEZ1	FASCICULATION AND ELONGATION PROTEIN ZETA 1 (ZYGIN I)
219710_AT	1.69798	HTR4	5-HYDROXYTRYPTAMINE (SEROTONIN) RECEPTOR 4
209315_AT	1.69644	HBS1L	HBS1-LIKE (S. CEREVISIAE)
206793_AT	1.69639	PNMT	PHENYLETHANOLAMINE N-METHYLTRANSFERASE
206668_S_AT	1.69576	SCAMP1	SECRETORY CARRIER MEMBRANE PROTEIN 1
209094_AT	1.6956	DDAH1	DIMETHYLARGININE DIMETHYLAMINOHYDROLASE 1
217200_X_AT	1.69502	CYB561	CYTOCHROME B-561
209898_X_AT	1.69494	ITSN2	SH3 DOMAIN PROTEIN 1B
203839_S_AT	1.69453	TNK2	TYROSINE KINASE, NON-RECEPTOR, 2
202156_S_AT	1.69379	CUGBP2	CUG TRIPLET REPEAT, RNA BINDING PROTEIN 2
206109_AT	1.6931	FUT1	FUCOSYLTRANSFERASE 1 (GALACTOSIDE 2-ALPHA-L-FUCOSYLTRANSFERASE, H BLOOD GROUP)
219237_S_AT	1.69226	DNAJB14	DNAJ (HSP40) HOMOLOG, SUBFAMILY B, MEMBER 14
218083_AT	1.69165	PTGES2	PROSTAGLANDIN E SYNTHASE 2
221620_S_AT	1.69163	APOO	HYPOTHETICAL PROTEIN MGC4825
222274_AT	1.69142	FLJ31568	HYPOTHETICAL PROTEIN FLJ31568
219929_S_AT	1.69056	ZFYVE21	ZINC FINGER, FYVE DOMAIN CONTAINING 21
45749_AT	1.6895	FAM65A	FAMILY WITH SEQUENCE SIMILARITY 65, MEMBER A
203516_AT	1.68884	SNTA1	SYNTROPHIN, ALPHA 1 (DYSTROPHIN-ASSOCIATED PROTEIN A1, 59KDA, ACIDIC COMPONENT)
219775_S_AT	1.68845	CPLX3	LECTIN, MANNOSE-BINDING, 1 LIKE
217878_S_AT	1.68805	CDC27	CELL DIVISION CYCLE 27
219338_S_AT	1.68718	LRRC49	LEUCINE RICH REPEAT CONTAINING 49
210364_AT	1.68629	SCN2B	SODIUM CHANNEL, VOLTAGE-GATED, TYPE II, BETA
64899_AT	1.6862	LPPR2	LIPID PHOSPHATE PHOSPHATASE-RELATED PROTEIN TYPE 2
207577_AT	1.68604	HTR4	5-HYDROXYTRYPTAMINE (SEROTONIN) RECEPTOR 4
208741_AT	1.68578	SAP18	SIN3A-ASSOCIATED PROTEIN, 18KDA
202658_AT	1.68512	PEX11B	PEROXISOMAL BIOGENESIS FACTOR 11B
210348_AT	1.68355	40425	SEPTIN 4
218532_S_AT	1.68299	FAM134B	HYPOTHETICAL PROTEIN FLJ20152
219894_AT	1.68298	MAGEL2	MAGE-LIKE 2
202617_S_AT	1.68265	MECP2	METHYL CPG BINDING PROTEIN 2 (RETT SYNDROME)
215068_S_AT	1.68264	FBXL18	F-BOX AND LEUCINE-RICH REPEAT PROTEIN 18
204212_AT	1.68147	ACOT8	ACYL-COA THIOESTERASE 8
202919_AT	1.68043	MOBKL3	PREIMPLANTATION PROTEIN 3
208924_AT	1.68026	RNF11	RING FINGER PROTEIN 11
201401_S_AT	1.67978	ADRBK1	ADRENERGIC, BETA, RECEPTOR KINASE 1
48030_I_AT	1.67967	C5ORF4	CHROMOSOME 5 OPEN READING FRAME 4
210976_S_AT	1.6795	PFKM	PHOSPHOFRUCTOKINASE, MUSCLE
209813_X_AT	1.67924	NA	NA
206616_S_AT	1.67888	ADAM22	MDC2
205282_AT	1.67802	LRP8	LOW DENSITY LIPOPROTEIN RECEPTOR-RELATED PROTEIN 8, APOLIPOPROTEIN E RECEPTOR
202100_AT	1.6778	RALB	V-RAL SIMIAN LEUKEMIA VIRAL ONCOGENE HOMOLOG B (RAS RELATED; GTP BINDING PROTEIN)
201844_S_AT	1.67773	RYBP	RING1 AND YY1 BINDING PROTEIN
212068_S_AT	1.67497	KIAA0515	KIAA0515 PROTEIN
215184_AT	1.67364	DAPK2	DEATH-ASSOCIATED PROTEIN KINASE 2
215058_AT	1.67345	MGC24039	HYPOTHETICAL PROTEIN MGC24039
217605_AT	1.67344	USP27X	UBIQUITIN SPECIFIC PEPTIDASE 27, X-LINKED
206058_AT	1.67322	SLC6A12	SOLUTE CARRIER FAMILY 6 (NEUROTRANSMITTER TRANSPORTER, BETAINE/GABA), MEMBER 12
209352_S_AT	1.67278	SIN3B	SIN3 HOMOLOG B, TRANSCRIPTION REGULATOR (YEAST)
207981_S_AT	1.67196	ESRRG	ESTROGEN-RELATED RECEPTOR GAMMA
218410_S_AT	1.67093	NA	NA
218086_AT	1.67084	NPDC1	DKFZP586J0523 PROTEIN
205643_S_AT	1.67006	PPP2R2B	PROTEIN PHOSPHATASE 2 (FORMERLY 2A), REGULATORY SUBUNIT B (PR 52), BETA ISOFORM
218942_AT	1.66942	PIP4K2C	PHOSPHATIDYLINOSITOL-4-PHOSPHATE 5-KINASE, TYPE II, GAMMA
35265_AT	1.66868	FXR2	FRAGILE X MENTAL RETARDATION, AUTOSOMAL HOMOLOG 2
214442_S_AT	1.66841	PIAS2	PROTEIN INHIBITOR OF ACTIVATED STAT, 2
203826_S_AT	1.66831	PITPNM1	PHOSPHATIDYLINOSITOL TRANSFER PROTEIN, MEMBRANE-ASSOCIATED 1
213118_AT	1.66799	UHRF1BP1L	KIAA0701 PROTEIN
203794_AT	1.66639	CDC42BPA	CDC42 BINDING PROTEIN KINASE ALPHA (DMPK-LIKE)
218029_AT	1.66624	FAM65A	FAMILY WITH SEQUENCE SIMILARITY 65, MEMBER A
208064_S_AT	1.66605	ST8SIA3	ST8 ALPHA-N-ACETYL-NEURAMINIDE ALPHA-2,8-SIALYLTRANSFERASE 3
203842_S_AT	1.6659	MAPRE3	MICROTUBULE-ASSOCIATED PROTEIN, RP/EB FAMILY, MEMBER 3
214241_AT	1.66552	NDUFB8	NADH DEHYDROGENASE (UBIQUINONE) 1 BETA SUBCOMPLEX, 8, 19KDA
220524_AT	1.6636	EPB41L4B	ERYTHROCYTE MEMBRANE PROTEIN BAND 4.1 LIKE 4B
218626_AT	1.66292	EIF4ENIF1	EUKARYOTIC TRANSLATION INITIATION FACTOR 4E NUCLEAR IMPORT FACTOR 1
201192_S_AT	1.66217	PITPNA	PHOSPHATIDYLINOSITOL TRANSFER PROTEIN, ALPHA
200895_S_AT	1.66211	FKBP4	FK506 BINDING PROTEIN 4, 59KDA
210407_AT	1.66196	PPM1A	PROTEIN PHOSPHATASE 1A (FORMERLY 2C), MAGNESIUM-DEPENDENT, ALPHA ISOFORM
212818_S_AT	1.66182	ASB1	ANKYRIN REPEAT AND SOCS BOX-CONTAINING 1
209733_AT	1.66141	LOC286440	HYPOTHETICAL PROTEIN LOC286440
209525_AT	1.66075	HDGFRP3	HEPATOMA-DERIVED GROWTH FACTOR, RELATED PROTEIN 3
209452_S_AT	1.65973	VTI1B	VESICLE TRANSPORT THROUGH INTERACTION WITH T-SNARES HOMOLOG 1B (YEAST)
220806_X_AT	1.6581	GNG13	GUANINE NUCLEOTIDE BINDING PROTEIN (G PROTEIN), GAMMA 13
221495_S_AT	1.65771	TCF25	NULP1
202392_S_AT	1.65734	PISD	PHOSPHATIDYLSERINE DECARBOXYLASE
40850_AT	1.65655	FKBP8	FK506 BINDING PROTEIN 8, 38KDA
213462_AT	1.65648	NPAS2	NEURONAL PAS DOMAIN PROTEIN 2
218909_AT	1.65645	RPS6KC1	RIBOSOMAL PROTEIN S6 KINASE, 52KDA, POLYPEPTIDE 1
202974_AT	1.65518	MPP1	MEMBRANE PROTEIN, PALMITOYLATED 1, 55KDA
201047_X_AT	1.65508	RAB6A	RAB6A, MEMBER RAS ONCOGENE FAMILY
212831_AT	1.65498	MEGF9	EGF-LIKE-DOMAIN, MULTIPLE 5
202334_S_AT	1.65475	UBE2B	UBIQUITIN-CONJUGATING ENZYME E2B (RAD6 HOMOLOG)
207248_AT	1.65459	KCNA4	POTASSIUM VOLTAGE-GATED CHANNEL, SHAKER-RELATED SUBFAMILY, MEMBER 4
218121_AT	1.6541	HMOX2	HEME OXYGENASE (DECYCLING) 2
215592_AT	1.65286	NA	NA
213651_AT	1.65208	PIB5PA	INOSITOL POLYPHOSPHATE 5-PHOSPHATASE
206159_AT	1.65206	GDF10	GROWTH DIFFERENTIATION FACTOR 10
213035_AT	1.65199	ANKRD28	ANKYRIN REPEAT DOMAIN 28
208141_S_AT	1.65109	DOHH	HEAT-LIKE (PBS LYASE) REPEAT CONTAINING 1
219062_S_AT	1.65101	ZCCHC2	ZINC FINGER, CCHC DOMAIN CONTAINING 2
219027_S_AT	1.651	MYO9A	MYOSIN IXA
203273_S_AT	1.65079	TUSC2	TUMOR SUPPRESSOR CANDIDATE 2
212631_AT	1.64977	STX7	SYNTAXIN 7
213177_AT	1.64927	MAPK8IP3	MITOGEN-ACTIVATED PROTEIN KINASE 8 INTERACTING PROTEIN 3
218596_AT	1.64898	TBC1D13	TBC1 DOMAIN FAMILY, MEMBER 13
220595_AT	1.64834	PDZRN4	PDZ DOMAIN CONTAINING RING FINGER 4
201419_AT	1.64712	BAP1	BRCA1 ASSOCIATED PROTEIN-1 (UBIQUITIN CARBOXY-TERMINAL HYDROLASE)
202593_S_AT	1.64594	MIR16	MEMBRANE INTERACTING PROTEIN OF RGS16
200711_S_AT	1.64569	SKP1	S-PHASE KINASE-ASSOCIATED PROTEIN 1A (P19A)
203257_S_AT	1.64559	C11ORF49	CHROMOSOME 11 OPEN READING FRAME 49
219195_AT	1.64386	PPARGC1A	PEROXISOME PROLIFERATIVE ACTIVATED RECEPTOR, GAMMA, COACTIVATOR 1, ALPHA
201878_AT	1.64373	ARIH1	ARIADNE HOMOLOG
221830_AT	1.64368	RAP2A	RAP2A, MEMBER OF RAS ONCOGENE FAMILY
202930_S_AT	1.64324	SUCLA2	SUCCINATE-COA LIGASE, ADP-FORMING, BETA SUBUNIT
217852_S_AT	1.64184	ARL8B	ADP-RIBOSYLATION FACTOR-LIKE 8B
32091_AT	1.64089	SLC25A44	KIAA0446 GENE PRODUCT
201194_AT	1.64027	SEPW1	SELENOPROTEIN W, 1
217718_S_AT	1.64017	YWHAB	TYROSINE 3-MONOOXYGENASE/TRYPTOPHAN 5-MONOOXYGENASE ACTIVATION PROTEIN, BETA POLYPEPTIDE
221362_AT	1.63988	HTR5A	5-HYDROXYTRYPTAMINE (SEROTONIN) RECEPTOR 5A
207290_AT	1.63952	PLXNA2	PLEXIN A2
203403_S_AT	1.63941	RNF6	RING FINGER PROTEIN (C3H2C3 TYPE) 6
205862_AT	1.63929	GREB1	GREB1 PROTEIN
200638_S_AT	1.63882	YWHAZ	TYROSINE 3-MONOOXYGENASE/TRYPTOPHAN 5-MONOOXYGENASE ACTIVATION PROTEIN, ZETA POLYPEPTIDE
201270_X_AT	1.63875	NUDCD3	NUDC DOMAIN CONTAINING 3
202786_AT	1.63843	STK39	SERINE THREONINE KINASE 39 (STE20/SPS1 HOMOLOG, YEAST)
206818_S_AT	1.6378	CNNM2	CYCLIN M2
212531_AT	1.63751	LCN2	LIPOCALIN 2 (ONCOGENE 24P3)
209274_S_AT	1.63741	ISCA1	HESB LIKE DOMAIN CONTAINING 2
200749_AT	1.63706	NA	NA
212931_AT	1.63622	TCF20	TRANSCRIPTION FACTOR 20 (AR1)
221588_X_AT	1.63495	ALDH6A1	ALDEHYDE DEHYDROGENASE 6 FAMILY, MEMBER A1
207121_S_AT	1.63483	MAPK6	MITOGEN-ACTIVATED PROTEIN KINASE 6
202033_S_AT	1.63223	RB1CC1	RB1-INDUCIBLE COILED-COIL 1
216205_S_AT	1.63176	MFN2	MITOFUSIN 2
204269_AT	1.63168	PIM2	PIM-2 ONCOGENE
204716_AT	1.63095	CCDC6	COILED-COIL DOMAIN CONTAINING 6
221067_S_AT	1.63028	C12ORF39	CHROMOSOME 12 OPEN READING FRAME 39
212683_AT	1.63027	SLC25A44	KIAA0446 GENE PRODUCT
212465_AT	1.63009	SETD3	SET DOMAIN CONTAINING 3
221127_S_AT	1.62977	RIG	REGULATED IN GLIOMA
222016_S_AT	1.62892	ZNF323	ZINC FINGER PROTEIN 323
209411_S_AT	1.62842	GGA3	GOLGI ASSOCIATED, GAMMA ADAPTIN EAR CONTAINING, ARF BINDING PROTEIN 3
207044_AT	1.62779	THRB	THYROID HORMONE RECEPTOR, BETA (ERYTHROBLASTIC LEUKEMIA VIRAL (V-ERB-A) ONCOGENE HOMOLOG 2, AVIAN)
204691_X_AT	1.62769	PLA2G6	PHOSPHOLIPASE A2, GROUP VI (CYTOSOLIC, CALCIUM-INDEPENDENT)
200639_S_AT	1.62745	YWHAZ	TYROSINE 3-MONOOXYGENASE/TRYPTOPHAN 5-MONOOXYGENASE ACTIVATION PROTEIN, ZETA POLYPEPTIDE
213140_S_AT	1.62575	SS18L1	SYNOVIAL SARCOMA TRANSLOCATION GENE ON CHROMOSOME 18-LIKE 1
203128_AT	1.62546	SPTLC2	SERINE PALMITOYLTRANSFERASE, LONG CHAIN BASE SUBUNIT 2
211509_S_AT	1.62528	RTN4	RETICULON 4
205005_S_AT	1.62353	NMT2	N-MYRISTOYLTRANSFERASE 2
219709_X_AT	1.62348	C16ORF24	CHROMOSOME 16 OPEN READING FRAME 24
207625_S_AT	1.62332	CBFA2T2	CORE-BINDING FACTOR, RUNT DOMAIN, ALPHA SUBUNIT 2; TRANSLOCATED TO, 2
218099_AT	1.62293	TEX2	TESTIS EXPRESSED SEQUENCE 2
206458_S_AT	1.62223	WNT2B	WINGLESS-TYPE MMTV INTEGRATION SITE FAMILY, MEMBER 2B
204987_AT	1.62219	ITIH2	INTER-ALPHA (GLOBULIN) INHIBITOR H2
201877_S_AT	1.62183	PPP2R5C	PROTEIN PHOSPHATASE 2, REGULATORY SUBUNIT B (B56), GAMMA ISOFORM
209702_AT	1.62104	FTO	FATSO
221063_X_AT	1.62087	RNF123	RING FINGER PROTEIN 123
215497_S_AT	1.62068	WDTC1	WD AND TETRATRICOPEPTIDE REPEATS 1
221584_S_AT	1.62029	KCNMA1	POTASSIUM LARGE CONDUCTANCE CALCIUM-ACTIVATED CHANNEL, SUBFAMILY M, ALPHA MEMBER 1
215395_X_AT	1.62028	TRY6	TRYPSINOGEN C
206702_AT	1.62026	TEK	TEK TYROSINE KINASE, ENDOTHELIAL (VENOUS MALFORMATIONS, MULTIPLE CUTANEOUS AND MUCOSAL)
218477_AT	1.62002	TMEM14A	TRANSMEMBRANE PROTEIN 14A
218773_S_AT	1.61961	MSRB2	METHIONINE SULFOXIDE REDUCTASE B2
217968_AT	1.61943	TSSC1	TUMOR SUPPRESSING SUBTRANSFERABLE CANDIDATE 1
207766_AT	1.61801	CDKL1	CYCLIN-DEPENDENT KINASE-LIKE 1 (CDC2-RELATED KINASE)
203919_AT	1.61764	TCEA2	TRANSCRIPTION ELONGATION FACTOR A (SII), 2
218671_S_AT	1.61732	ATPIF1	ATPASE INHIBITOR PRECURSOR
209390_AT	1.61683	TSC1	TUBEROUS SCLEROSIS 1
208832_AT	1.61671	ATXN10	ATAXIN 10
209850_S_AT	1.61655	CDC42EP2	CDC42 EFFECTOR PROTEIN (RHO GTPASE BINDING) 2
217437_S_AT	1.61646	TACC1	TRANSFORMING, ACIDIC COILED-COIL CONTAINING PROTEIN 1
211949_S_AT	1.61624	NOLC1	NUCLEOLAR AND COILED-BODY PHOSPHOPROTEIN 1
201034_AT	1.61556	ADD3	ADDUCIN 3 (GAMMA)
207504_AT	1.61527	CA7	CARBONIC ANHYDRASE VII
219441_S_AT	1.61524	LRRK1	LEUCINE-RICH REPEAT KINASE 1
210827_S_AT	1.61412	ELF3	E74-LIKE FACTOR 3 (ETS DOMAIN TRANSCRIPTION FACTOR, EPITHELIAL-SPECIFIC )
218207_S_AT	1.61329	STMN3	STATHMIN-LIKE 3
216214_AT	1.61272	NA	NA
214857_AT	1.61233	C10ORF95	CHROMOSOME 10 OPEN READING FRAME 95
217722_S_AT	1.6119	NGRN	NEUGRIN, NEURITE OUTGROWTH ASSOCIATED
201120_S_AT	1.6114	PGRMC1	PROGESTERONE RECEPTOR MEMBRANE COMPONENT 1
208714_AT	1.61074	NDUFV1	NADH DEHYDROGENASE (UBIQUINONE) FLAVOPROTEIN 1, 51KDA
203230_AT	1.61034	DVL1	DISHEVELLED, DSH HOMOLOG 1 (DROSOPHILA)
201855_S_AT	1.61013	ATMIN	ATM/ATR-SUBSTRATE CHK2-INTERACTING ZN2+-FINGER PROTEIN
200947_S_AT	1.60992	GLUD2	GLUTAMATE DEHYDROGENASE 1
203869_AT	1.60953	USP46	UBIQUITIN SPECIFIC PEPTIDASE 46
200684_S_AT	1.6095	UBE2L3	UBIQUITIN-CONJUGATING ENZYME E2L 3
210461_S_AT	1.60887	ABLIM1	ACTIN BINDING LIM PROTEIN 1
219501_AT	1.60818	ENOX1	PROLIFERATION-INDUCING PROTEIN 38
212899_AT	1.6081	CDC2L6	CELL DIVISION CYCLE 2-LIKE 6 (CDK8-LIKE)
209475_AT	1.60784	USP15	UBIQUITIN SPECIFIC PEPTIDASE 15
218550_S_AT	1.60759	LRRC20	LEUCINE RICH REPEAT CONTAINING 20
212959_S_AT	1.60733	GNPTAB	HYPOTHETICAL PROTEIN DKFZP762B226
202792_S_AT	1.60684	SAPS2	SAPS DOMAIN FAMILY, MEMBER 2
39705_AT	1.60633	SIN3B	SIN3 HOMOLOG B, TRANSCRIPTION REGULATOR (YEAST)
215626_AT	1.60616	DOCK9	DEDICATOR OF CYTOKINESIS 9
207184_AT	1.60377	SLC6A13	SOLUTE CARRIER FAMILY 6 (NEUROTRANSMITTER TRANSPORTER, GABA), MEMBER 13
203172_AT	1.60353	FXR2	FRAGILE X MENTAL RETARDATION, AUTOSOMAL HOMOLOG 2
212765_AT	1.60247	CAMSAP1L1	CALMODULIN REGULATED SPECTRIN-ASSOCIATED PROTEIN 1-LIKE 1
202880_S_AT	1.60084	PSCD1	PLECKSTRIN HOMOLOGY, SEC7 AND COILED-COIL DOMAINS 1(CYTOHESIN 1)
215008_AT	1.6004	TLL2	TOLLOID-LIKE 2
217226_S_AT	1.59903	SFXN3	SIDEROFLEXIN 3
216247_AT	1.5985	RPS20	RIBOSOMAL PROTEIN S20
212630_AT	1.59845	EXOC3	EXOCYST COMPLEX COMPONENT 3
213734_AT	1.59829	WSB2	WD REPEAT AND SOCS BOX-CONTAINING 2
219423_X_AT	1.59822	TNFRSF25	TUMOR NECROSIS FACTOR RECEPTOR SUPERFAMILY, MEMBER 25
202135_S_AT	1.59722	ACTR1B	ARP1 ACTIN-RELATED PROTEIN 1 HOMOLOG B, CENTRACTIN BETA (YEAST)
205244_S_AT	1.5969	SLC13A3	SOLUTE CARRIER FAMILY 13 (SODIUM-DEPENDENT DICARBOXYLATE TRANSPORTER), MEMBER 3
221012_S_AT	1.59674	TRIM8	TRIPARTITE MOTIF-CONTAINING 8
215928_AT	1.59649	ABLIM2	ACTIN BINDING LIM PROTEIN FAMILY, MEMBER 2
203943_AT	1.59537	KIF3B	KINESIN FAMILY MEMBER 3B
215909_X_AT	1.5953	MINK1	MISSHAPEN-LIKE KINASE 1 (ZEBRAFISH)
209236_AT	1.59525	SLC23A2	SOLUTE CARRIER FAMILY 23 (NUCLEOBASE TRANSPORTERS), MEMBER 2
211572_S_AT	1.5952	SLC23A2	SOLUTE CARRIER FAMILY 23 (NUCLEOBASE TRANSPORTERS), MEMBER 2
221472_AT	1.5935	SERINC3	SERINE INCORPORATOR 3
40829_AT	1.59292	WDTC1	WD AND TETRATRICOPEPTIDE REPEATS 1
214726_X_AT	1.59273	ADD1	ADDUCIN 1 (ALPHA)
218079_S_AT	1.59252	GGNBP2	ZINC FINGER PROTEIN 403
217122_S_AT	1.59227	SLC35E2	SOLUTE CARRIER FAMILY 35, MEMBER E2
205648_AT	1.59181	WNT2	WINGLESS-TYPE MMTV INTEGRATION SITE FAMILY MEMBER 2
218160_AT	1.59157	NDUFA8	NADH DEHYDROGENASE (UBIQUINONE) 1 ALPHA SUBCOMPLEX, 8, 19KDA
220920_AT	1.59137	ATP10B	ATPASE, CLASS V, TYPE 10B
213174_AT	1.59122	TTC9	TETRATRICOPEPTIDE REPEAT DOMAIN 9
206286_S_AT	1.5911	TDGF1	TERATOCARCINOMA-DERIVED GROWTH FACTOR 1
219707_AT	1.59106	CPNE7	COPINE VII
218633_X_AT	1.58999	ABHD10	ABHYDROLASE DOMAIN CONTAINING 10
49327_AT	1.5892	SIRT3	SIRTUIN (SILENT MATING TYPE INFORMATION REGULATION 2 HOMOLOG) 3 (S. CEREVISIAE)
212249_AT	1.58859	PIK3R1	PHOSPHOINOSITIDE-3-KINASE, REGULATORY SUBUNIT 1 (P85 ALPHA)
215845_X_AT	1.58656	NA	NA
212071_S_AT	1.58624	SPTBN1	SPECTRIN, BETA, NON-ERYTHROCYTIC 1
218284_AT	1.58576	SMAD3	SMAD, MOTHERS AGAINST DPP HOMOLOG 3 (DROSOPHILA)
205260_S_AT	1.58463	ACYP1	ACYLPHOSPHATASE 1, ERYTHROCYTE (COMMON) TYPE
202501_AT	1.5842	MAPRE2	MICROTUBULE-ASSOCIATED PROTEIN, RP/EB FAMILY, MEMBER 2
202169_S_AT	1.58406	AASDHPPT	DKFZP566E2346 PROTEIN
201519_AT	1.58208	TOMM70A	TRANSLOCASE OF OUTER MITOCHONDRIAL MEMBRANE 70 HOMOLOG A (YEAST)
219526_AT	1.58079	C14ORF169	CHROMOSOME 14 OPEN READING FRAME 169
207635_S_AT	1.58015	KCNH1	POTASSIUM VOLTAGE-GATED CHANNEL, SUBFAMILY H (EAG-RELATED), MEMBER 1
206696_AT	1.57947	GPR143	G PROTEIN-COUPLED RECEPTOR 143
209976_S_AT	1.57913	CYP2E1	CYTOCHROME P450, FAMILY 2, SUBFAMILY E, POLYPEPTIDE 1
222165_X_AT	1.57909	C9ORF16	CHROMOSOME 9 OPEN READING FRAME 16
204009_S_AT	1.57787	KRAS	V-HA-RAS HARVEY RAT SARCOMA VIRAL ONCOGENE HOMOLOG
212211_AT	1.57687	ANKRD17	ANKYRIN REPEAT DOMAIN 17
211056_S_AT	1.57605	SRD5A1	STEROID-5-ALPHA-REDUCTASE, ALPHA POLYPEPTIDE 1 (3-OXO-5 ALPHA-STEROID DELTA 4-DEHYDROGENASE ALPHA 1)
212146_AT	1.5746	PLEKHM2	PLECKSTRIN HOMOLOGY DOMAIN CONTAINING, FAMILY M (WITH RUN DOMAIN) MEMBER 2
216195_AT	1.57284	ANK2	ANKYRIN 2, NEURONAL
212905_AT	1.57212	CSTF2T	CLEAVAGE STIMULATION FACTOR, 3' PRE-RNA, SUBUNIT 2, 64KDA, TAU VARIANT
216831_S_AT	1.57205	RUNX1T1	RUNT-RELATED TRANSCRIPTION FACTOR 1; TRANSLOCATED TO, 1 (CYCLIN D-RELATED)
222355_AT	1.57188	NA	NA
215743_AT	1.57145	NMT2	N-MYRISTOYLTRANSFERASE 2
200064_AT	1.571	HSP90AB1	HEAT SHOCK PROTEIN 90KDA ALPHA (CYTOSOLIC), CLASS B MEMBER 1
220435_AT	1.56942	SLC30A10	SOLUTE CARRIER FAMILY 30, MEMBER 10
201081_S_AT	1.56892	PIP4K2B	PHOSPHATIDYLINOSITOL-4-PHOSPHATE 5-KINASE, TYPE II, BETA
215985_AT	1.56877	HCG8	HLA COMPLEX GROUP 8
203453_AT	1.56811	SCNN1A	SODIUM CHANNEL, NONVOLTAGE-GATED 1 ALPHA
212367_AT	1.56779	FEM1B	FEM-1 HOMOLOG B (C. ELEGANS)
207017_AT	1.56732	RAB27B	RAB27B, MEMBER RAS ONCOGENE FAMILY
219870_AT	1.56673	ATF7IP2	ACTIVATING TRANSCRIPTION FACTOR 7 INTERACTING PROTEIN 2
203376_AT	1.5665	CDC40	CELL DIVISION CYCLE 40 HOMOLOG (YEAST)
203994_S_AT	1.56642	C21ORF2	CHROMOSOME 21 OPEN READING FRAME 2
203206_AT	1.56636	FAM53B	FAMILY WITH SEQUENCE SIMILARITY 53, MEMBER B
203525_S_AT	1.56634	APC	ADENOMATOSIS POLYPOSIS COLI
220447_AT	1.56628	HRH3	HISTAMINE RECEPTOR H3
209106_AT	1.56558	NCOA1	NUCLEAR RECEPTOR COACTIVATOR 1
212333_AT	1.56533	FAM98A	FAMILY WITH SEQUENCE SIMILARITY 98, MEMBER A
203286_AT	1.56529	RNF44	RING FINGER PROTEIN 44
212564_AT	1.56491	KCTD2	POTASSIUM CHANNEL TETRAMERISATION DOMAIN CONTAINING 2
218957_S_AT	1.5639	PAAF1	WD REPEAT DOMAIN 71
213971_S_AT	1.56298	SUZ12	SUPPRESSOR OF ZESTE 12 HOMOLOG (DROSOPHILA)
208732_AT	1.56199	RAB2A	RAB2, MEMBER RAS ONCOGENE FAMILY
202762_AT	1.56167	ROCK2	RHO-ASSOCIATED, COILED-COIL CONTAINING PROTEIN KINASE 2
213884_S_AT	1.56125	TRIM3	TRIPARTITE MOTIF-CONTAINING 3
204497_AT	1.56059	ADCY9	ADENYLATE CYCLASE 9
213530_AT	1.56019	RAB3GAP1	RAB3 GTPASE ACTIVATING PROTEIN SUBUNIT 1 (CATALYTIC)
213480_AT	1.55902	VAMP4	VESICLE-ASSOCIATED MEMBRANE PROTEIN 4
208003_S_AT	1.55747	NFAT5	NUCLEAR FACTOR OF ACTIVATED T-CELLS 5, TONICITY-RESPONSIVE
212837_AT	1.55689	KIAA0157	KIAA0157
211382_S_AT	1.55671	TACC2	TRANSFORMING, ACIDIC COILED-COIL CONTAINING PROTEIN 2
209860_S_AT	1.555	ANXA7	ANNEXIN A7
203421_AT	1.55458	TP53I11	TUMOR PROTEIN P53 INDUCIBLE PROTEIN 11
208861_S_AT	1.55449	ATRX	ALPHA THALASSEMIA/MENTAL RETARDATION SYNDROME X-LINKED (RAD54 HOMOLOG, S. CEREVISIAE)
217742_S_AT	1.55448	WAC	WW DOMAIN CONTAINING ADAPTOR WITH COILED-COIL
213019_AT	1.55367	RANBP6	RAN BINDING PROTEIN 6
208486_AT	1.55336	DRD5	DOPAMINE RECEPTOR D5
40612_AT	1.55266	DOPEY1	DOPEY FAMILY MEMBER 1
201828_X_AT	1.55261	FAM127A	CAAX BOX 1
208740_AT	1.55256	SAP18	SIN3A-ASSOCIATED PROTEIN, 18KDA
207986_X_AT	1.5518	CYB561	CYTOCHROME B-561
221983_AT	1.5514	FAM134A	CHROMOSOME 2 OPEN READING FRAME 17
203945_AT	1.55099	ARG2	ARGINASE, TYPE II
201660_AT	1.55056	ACSL3	ACYL-COA SYNTHETASE LONG-CHAIN FAMILY MEMBER 3
203385_AT	1.5494	DGKA	DIACYLGLYCEROL KINASE, ALPHA 80KDA
209346_S_AT	1.54919	PI4K2A	PHOSPHATIDYLINOSITOL 4-KINASE TYPE II
218220_AT	1.54907	C12ORF10	CHROMOSOME 12 OPEN READING FRAME 10
206283_S_AT	1.54817	TAL1	T-CELL ACUTE LYMPHOCYTIC LEUKEMIA 1
201411_S_AT	1.54774	PLEKHB2	PLECKSTRIN HOMOLOGY DOMAIN CONTAINING, FAMILY B (EVECTINS) MEMBER 2
218682_S_AT	1.54773	SLC4A1AP	SOLUTE CARRIER FAMILY 4 (ANION EXCHANGER), MEMBER 1, ADAPTOR PROTEIN
218297_AT	1.54738	C10ORF97	CHROMOSOME 10 OPEN READING FRAME 97
221045_S_AT	1.54728	PER3	PERIOD HOMOLOG 3 (DROSOPHILA)
213343_S_AT	1.5471	GDPD5	GLYCEROPHOSPHODIESTER PHOSPHODIESTERASE DOMAIN CONTAINING 5
219351_AT	1.54704	TRAPPC2	TRAFFICKING PROTEIN PARTICLE COMPLEX 2
214629_X_AT	1.54653	RTN4	RETICULON 4
211475_S_AT	1.54649	BAG1	BCL2-ASSOCIATED ATHANOGENE
212416_AT	1.5462	SCAMP1	SECRETORY CARRIER MEMBRANE PROTEIN 1
212289_AT	1.54615	ANKRD12	ANKYRIN REPEAT DOMAIN 12
211022_S_AT	1.54567	ATRX	ALPHA THALASSEMIA/MENTAL RETARDATION SYNDROME X-LINKED (RAD54 HOMOLOG, S. CEREVISIAE)
202636_AT	1.54494	RNF103	RING FINGER PROTEIN 103
201436_AT	1.5444	EIF4E	EUKARYOTIC TRANSLATION INITIATION FACTOR 4E
206435_AT	1.54415	B4GALNT1	BETA-1,4-N-ACETYL-GALACTOSAMINYL TRANSFERASE 1
205331_S_AT	1.54387	REEP2	RECEPTOR ACCESSORY PROTEIN 2
205451_AT	1.54386	FOXO4	MYELOID/LYMPHOID OR MIXED-LINEAGE LEUKEMIA (TRITHORAX HOMOLOG, DROSOPHILA); TRANSLOCATED TO, 7
212101_AT	1.54372	KPNA6	KARYOPHERIN ALPHA 6 (IMPORTIN ALPHA 7)
210782_X_AT	1.54369	GRIN1	GLUTAMATE RECEPTOR, IONOTROPIC, N-METHYL D-ASPARTATE 1
206128_AT	1.5436	ADRA2C	ADRENERGIC, ALPHA-2C-, RECEPTOR
217887_S_AT	1.54282	EPS15	EPIDERMAL GROWTH FACTOR RECEPTOR PATHWAY SUBSTRATE 15
217225_X_AT	1.54272	NOMO2	NODAL MODULATOR 2
218832_X_AT	1.54257	ARRB1	ARRESTIN, BETA 1
220488_S_AT	1.54126	BCAS3	BREAST CARCINOMA AMPLIFIED SEQUENCE 3
213896_X_AT	1.54086	FAM149B1	KIAA0974
212050_AT	1.54081	WIPF2	WIRE PROTEIN
205731_S_AT	1.54068	NCOA2	NUCLEAR RECEPTOR COACTIVATOR 2
216807_AT	1.53955	KIAA1751	KIAA1751
212017_AT	1.53928	LOC130074	HYPOTHETICAL PROTEIN LOC130074
34858_AT	1.53915	KCTD2	POTASSIUM CHANNEL TETRAMERISATION DOMAIN CONTAINING 2
222372_AT	1.53914	MAGI1	MEMBRANE ASSOCIATED GUANYLATE KINASE, WW AND PDZ DOMAIN CONTAINING 1
202596_AT	1.53776	ENSA	ENDOSULFINE ALPHA
214906_X_AT	1.53696	CG018	HYPOTHETICAL GENE CG018
202698_X_AT	1.53581	COX4I1	CYTOCHROME C OXIDASE SUBUNIT IV ISOFORM 1
214014_AT	1.53559	CDC42EP2	CDC42 EFFECTOR PROTEIN (RHO GTPASE BINDING) 2
208073_X_AT	1.53542	TTC3	TETRATRICOPEPTIDE REPEAT DOMAIN 3
206746_AT	1.53473	BFSP1	BEADED FILAMENT STRUCTURAL PROTEIN 1, FILENSIN
206119_AT	1.53448	BHMT	BETAINE-HOMOCYSTEINE METHYLTRANSFERASE
212708_AT	1.53278	MSL-1	HYPOTHETICAL PROTEIN LOC339287
220555_S_AT	1.53238	PDZD7	PDZ DOMAIN CONTAINING 7
203377_S_AT	1.53201	CDC40	CELL DIVISION CYCLE 40 HOMOLOG (YEAST)
219625_S_AT	1.5314	COL4A3BP	COLLAGEN, TYPE IV, ALPHA 3 (GOODPASTURE ANTIGEN) BINDING PROTEIN
208255_S_AT	1.5306	FKBP8	FK506 BINDING PROTEIN 8, 38KDA
209197_AT	1.53046	SYT11	SYNAPTOTAGMIN XI
201121_S_AT	1.53005	PGRMC1	PROGESTERONE RECEPTOR MEMBRANE COMPONENT 1
212735_AT	1.52959	KIAA0226	KIAA0226
208833_S_AT	1.52959	ATXN10	ATAXIN 10
201535_AT	1.52942	UBL3	UBIQUITIN-LIKE 3
222072_AT	1.52891	ADD3	ADDUCIN 3 (GAMMA)
213221_S_AT	1.5287	SNF1LK2	SNF1-LIKE KINASE 2
210968_S_AT	1.52781	RTN4	RETICULON 4
217906_AT	1.52776	KLHDC2	KELCH DOMAIN CONTAINING 2
212400_AT	1.52761	FAM102A	FAMILY WITH SEQUENCE SIMILARITY 102, MEMBER A
37586_AT	1.52732	ZNF142	ZINC FINGER PROTEIN 142 (CLONE PHZ-49)
217024_X_AT	1.5269	SIRPA	PROTEIN TYROSINE PHOSPHATASE, NON-RECEPTOR TYPE SUBSTRATE 1
222090_AT	1.52556	NDUFB2	NADH DEHYDROGENASE (UBIQUINONE) 1 BETA SUBCOMPLEX, 2, 8KDA
222032_S_AT	1.52549	USP7	UBIQUITIN SPECIFIC PEPTIDASE 7 (HERPES VIRUS-ASSOCIATED)
202700_S_AT	1.52524	TMEM63A	TRANSMEMBRANE PROTEIN 63A
203965_AT	1.52468	USP20	UBIQUITIN SPECIFIC PEPTIDASE 20
38691_S_AT	1.52463	SFTPC	SURFACTANT, PULMONARY-ASSOCIATED PROTEIN C
222230_S_AT	1.52362	ACTR10	ACTIN-RELATED PROTEIN 10 HOMOLOG (S. CEREVISIAE)
201018_AT	1.52301	EIF1AX	EUKARYOTIC TRANSLATION INITIATION FACTOR 1A, X-LINKED
201213_AT	1.5224	PPP1R7	PROTEIN PHOSPHATASE 1, REGULATORY SUBUNIT 7
206557_AT	1.52229	ZNF702	ZINC FINGER PROTEIN 702
202523_S_AT	1.52109	SPOCK2	SPARC/OSTEONECTIN, CWCV AND KAZAL-LIKE DOMAINS PROTEOGLYCAN (TESTICAN) 2
219013_AT	1.521	GALNT11	UDP-N-ACETYL-ALPHA-D-GALACTOSAMINE:POLYPEPTIDE N-ACETYLGALACTOSAMINYLTRANSFERASE 11 (GALNAC-T11)
207550_AT	1.52086	MPL	MYELOPROLIFERATIVE LEUKEMIA VIRUS ONCOGENE
214076_AT	1.52066	GFOD2	HYPOTHETICAL PROTEIN MGC11335
203179_AT	1.51981	GALT	GALACTOSE-1-PHOSPHATE URIDYLYLTRANSFERASE
210731_S_AT	1.51883	LGALS8	LECTIN, GALACTOSIDE-BINDING, SOLUBLE, 8 (GALECTIN 8)
210714_AT	1.51881	R3HDM1	R3H DOMAIN CONTAINING 1
202630_AT	1.5181	APPBP2	AMYLOID BETA PRECURSOR PROTEIN (CYTOPLASMIC TAIL) BINDING PROTEIN 2
213669_AT	1.51608	FCHO1	FCH DOMAIN ONLY 1
203734_AT	1.51591	FOXJ2	FORKHEAD BOX J2
219883_AT	1.51526	KCNK4	DKFZP566E164 PROTEIN
217969_AT	1.51483	C11ORF2	CHROMOSOME 11 OPEN READING FRAME2
35160_AT	1.51462	LDB1	LIM DOMAIN BINDING 1
219639_X_AT	1.51369	PARP6	POLY (ADP-RIBOSE) POLYMERASE FAMILY, MEMBER 6
209557_S_AT	1.51348	NCDN	NEUROCHONDRIN
207383_S_AT	1.51342	RHBDL1	RHOMBOID, VEINLET-LIKE 1 (DROSOPHILA)
204936_AT	1.51223	MAP4K2	MITOGEN-ACTIVATED PROTEIN KINASE KINASE KINASE KINASE 2
205308_AT	1.5121	C8ORF70	CHROMOSOME 8 OPEN READING FRAME 70
201628_S_AT	1.51128	RRAGA	RAS-RELATED GTP BINDING A
213303_X_AT	1.51102	ZBTB7A	ZINC FINGER AND BTB DOMAIN CONTAINING 7A
205271_S_AT	1.51101	CCRK	CELL CYCLE RELATED KINASE
221227_X_AT	1.51092	COQ3	COENZYME Q3 HOMOLOG, METHYLTRANSFERASE (YEAST)
212693_AT	1.51066	MDN1	MDN1, MIDASIN HOMOLOG (YEAST)
218144_S_AT	1.50987	INF2	CHROMOSOME 14 OPEN READING FRAME 173
216933_X_AT	1.50896	APC	ADENOMATOSIS POLYPOSIS COLI
215735_S_AT	1.50886	TSC2	TUBEROUS SCLEROSIS 2
207648_AT	1.50876	DRP2	DYSTROPHIN RELATED PROTEIN 2
203718_AT	1.50759	PNPLA6	NEUROPATHY TARGET ESTERASE
203078_AT	1.50755	CUL2	CULLIN 2
206361_AT	1.50725	GPR44	CHEMOATTRACTANT RECEPTOR-HOMOLOGOUS MOLECULE EXPRESSED ON TH2 CELLS
207592_S_AT	1.50718	HCN2	HYPERPOLARIZATION ACTIVATED CYCLIC NUCLEOTIDE-GATED POTASSIUM CHANNEL 2
201581_AT	1.5064	TXNDC13	THIOREDOXIN DOMAIN CONTAINING 13
212544_AT	1.50629	ZNHIT3	ZINC FINGER, HIT TYPE 3
204564_AT	1.50624	PCGF3	POLYCOMB GROUP RING FINGER 3
203309_S_AT	1.5061	HPS1	HERMANSKY-PUDLAK SYNDROME 1
209002_S_AT	1.50542	CALCOCO1	CALCIUM BINDING AND COILED-COIL DOMAIN 1
214496_X_AT	1.5054	MYST4	MYST HISTONE ACETYLTRANSFERASE (MONOCYTIC LEUKEMIA) 4
203446_S_AT	1.50538	OCRL	OCULOCEREBRORENAL SYNDROME OF LOWE
215911_X_AT	1.50518	ATP2B3	ATPASE, CA++ TRANSPORTING, PLASMA MEMBRANE 3
208327_AT	1.50504	CYP2A13	CYTOCHROME P450, FAMILY 2, SUBFAMILY A, POLYPEPTIDE 13
202683_S_AT	1.505	RNMT	RNA (GUANINE-7-) METHYLTRANSFERASE
214260_AT	1.50478	COPS8	COP9 CONSTITUTIVE PHOTOMORPHOGENIC HOMOLOG SUBUNIT 8 (ARABIDOPSIS)
214619_AT	1.50335	CRHR1	CORTICOTROPIN RELEASING HORMONE RECEPTOR 1
221097_S_AT	1.50283	KCNMB2	POTASSIUM LARGE CONDUCTANCE CALCIUM-ACTIVATED CHANNEL, SUBFAMILY M, BETA MEMBER 2
34846_AT	1.50269	CAMK2B	CALCIUM/CALMODULIN-DEPENDENT PROTEIN KINASE (CAM KINASE) II BETA
213970_AT	1.50228	RABL3	RAB, MEMBER OF RAS ONCOGENE FAMILY-LIKE 3
218583_S_AT	1.50097	DCUN1D1	DCN1, DEFECTIVE IN CULLIN NEDDYLATION 1, DOMAIN CONTAINING 1 (S. CEREVISIAE)
217824_AT	1.50045	UBE2J1	UBIQUITIN-CONJUGATING ENZYME E2, J1 (UBC6 HOMOLOG, YEAST)
201366_AT	1.50024	ANXA7	ANNEXIN A7
205663_AT	1.50011	PCBP3	POLY(RC) BINDING PROTEIN 3
212996_S_AT	1.49972	URB1	CHROMOSOME 21 OPEN READING FRAME 108
214663_AT	1.4997	RIPK5	RECEPTOR INTERACTING PROTEIN KINASE 5
201248_S_AT	1.49836	SREBF2	STEROL REGULATORY ELEMENT BINDING TRANSCRIPTION FACTOR 2
204553_X_AT	1.49807	INPP4A	INOSITOL POLYPHOSPHATE-4-PHOSPHATASE, TYPE I, 107KDA
205878_AT	1.49801	POU6F1	POU DOMAIN, CLASS 6, TRANSCRIPTION FACTOR 1
220744_S_AT	1.49786	IFT122	INTRAFLAGELLAR TRANSPORT 122 HOMOLOG (CHLAMYDOMONAS)
216389_S_AT	1.4976	WDR23	WD REPEAT DOMAIN 23
209678_S_AT	1.49705	PRKCI	PROTEIN KINASE C, IOTA
203105_S_AT	1.49666	DNM1L	DYNAMIN 1-LIKE
208820_AT	1.49607	PTK2	PTK2 PROTEIN TYROSINE KINASE 2
221240_S_AT	1.49583	B3GNT4	UDP-GLCNAC:BETAGAL BETA-1,3-N-ACETYLGLUCOSAMINYLTRANSFERASE 4
202250_S_AT	1.49442	WDR42A	WD REPEAT DOMAIN 42A
212982_AT	1.49431	ZDHHC17	ZINC FINGER, DHHC-TYPE CONTAINING 17
211975_AT	1.49355	ZNF289	ZINC FINGER PROTEIN 289, ID1 REGULATED
212712_AT	1.49353	CAMSAP1	CALMODULIN REGULATED SPECTRIN-ASSOCIATED PROTEIN 1
218323_AT	1.49323	RHOT1	RAS HOMOLOG GENE FAMILY, MEMBER T1
204021_S_AT	1.49314	PURA	PURINE-RICH ELEMENT BINDING PROTEIN A
213353_AT	1.49239	ABCA5	ATP-BINDING CASSETTE, SUB-FAMILY A (ABC1), MEMBER 5
218177_AT	1.49233	CHMP1B	CHROMATIN MODIFYING PROTEIN 1B
200928_S_AT	1.49228	RAB14	RAB14, MEMBER RAS ONCOGENE FAMILY
212863_X_AT	1.49221	CTBP1	C-TERMINAL BINDING PROTEIN 1
207276_AT	1.4917	CDR1	CEREBELLAR DEGENERATION-RELATED PROTEIN 1, 34KDA
222242_S_AT	1.49165	KLK5	KALLIKREIN 5
205846_AT	1.49161	PTPRB	PROTEIN TYROSINE PHOSPHATASE, RECEPTOR TYPE, B
215132_AT	1.49122	NA	NA
215010_S_AT	1.49047	BRSK2	BR SERINE/THREONINE KINASE 2
211692_S_AT	1.49029	BBC3	BCL2 BINDING COMPONENT 3
219022_AT	1.49021	C12ORF43	CHROMOSOME 12 OPEN READING FRAME 43
222273_AT	1.49014	PAPOLG	POLY(A) POLYMERASE GAMMA
217004_S_AT	1.48973	MCF2	MCF.2 CELL LINE DERIVED TRANSFORMING SEQUENCE
212500_AT	1.48973	ADO	CHROMOSOME 10 OPEN READING FRAME 22
219438_AT	1.48913	NKAIN1	FAMILY WITH SEQUENCE SIMILARITY 77, MEMBER C
201199_S_AT	1.48874	PSMD1	PROTEASOME (PROSOME, MACROPAIN) 26S SUBUNIT, NON-ATPASE, 1
208751_AT	1.4885	NAPA	N-ETHYLMALEIMIDE-SENSITIVE FACTOR ATTACHMENT PROTEIN, ALPHA
210406_S_AT	1.48841	RAB6A	RAB6A, MEMBER RAS ONCOGENE FAMILY
213227_AT	1.48809	PGRMC2	PROGESTERONE RECEPTOR MEMBRANE COMPONENT 2
204746_S_AT	1.48757	PICK1	PROTEIN INTERACTING WITH PRKCA 1
205561_AT	1.48564	KCTD17	POTASSIUM CHANNEL TETRAMERISATION DOMAIN CONTAINING 17
218415_AT	1.48539	VPS33B	VACUOLAR PROTEIN SORTING 33B (YEAST)
221931_S_AT	1.48431	SEH1L	SEH1-LIKE (S. CEREVISIAE)
212943_AT	1.48406	KIAA0528	KIAA0528
209345_S_AT	1.4824	PI4K2A	PHOSPHATIDYLINOSITOL 4-KINASE TYPE II
217509_X_AT	1.48239	GRIK5	GLUTAMATE RECEPTOR, IONOTROPIC, KAINATE 5
215287_AT	1.48229	NA	NA
202564_X_AT	1.48131	SNX15	ADP-RIBOSYLATION FACTOR-LIKE 2
202513_S_AT	1.48095	PPP2R5D	PROTEIN PHOSPHATASE 2, REGULATORY SUBUNIT B (B56), DELTA ISOFORM
200613_AT	1.48067	AP2M1	ADAPTOR-RELATED PROTEIN COMPLEX 2, MU 1 SUBUNIT
201191_AT	1.48012	PITPNA	PHOSPHATIDYLINOSITOL TRANSFER PROTEIN, ALPHA
221913_AT	1.47908	SIRT3	SIRTUIN (SILENT MATING TYPE INFORMATION REGULATION 2 HOMOLOG) 3 (S. CEREVISIAE)
201135_AT	1.47815	ECHS1	ENOYL COENZYME A HYDRATASE, SHORT CHAIN, 1, MITOCHONDRIAL
201498_AT	1.47691	USP7	UBIQUITIN SPECIFIC PEPTIDASE 7 (HERPES VIRUS-ASSOCIATED)
201155_S_AT	1.47628	MFN2	MITOFUSIN 2
217934_X_AT	1.47509	STUB1	STIP1 HOMOLOGY AND U-BOX CONTAINING PROTEIN 1
212049_AT	1.47481	WIPF2	WIRE PROTEIN
204977_AT	1.4748	DDX10	DEAD (ASP-GLU-ALA-ASP) BOX POLYPEPTIDE 10
206754_S_AT	1.47438	CYP2B7P1	CYTOCHROME P450, FAMILY 2, SUBFAMILY B, POLYPEPTIDE 7 PSEUDOGENE 1
211479_S_AT	1.47396	HTR2C	5-HYDROXYTRYPTAMINE (SEROTONIN) RECEPTOR 2C
206080_AT	1.47365	PLCH2	PHOSPHOLIPASE C-LIKE 4
202677_AT	1.4735	RASA1	RAS P21 PROTEIN ACTIVATOR (GTPASE ACTIVATING PROTEIN) 1
211214_S_AT	1.4734	DAPK1	DEATH-ASSOCIATED PROTEIN KINASE 1
206908_S_AT	1.47316	CLDN11	CLAUDIN 11 (OLIGODENDROCYTE TRANSMEMBRANE PROTEIN)
216850_AT	1.47298	SNURF	SMALL NUCLEAR RIBONUCLEOPROTEIN POLYPEPTIDE N
213717_AT	1.47185	LDB3	LIM DOMAIN BINDING 3
212051_AT	1.47155	WIPF2	WIRE PROTEIN
209029_AT	1.47074	COPS7A	COP9 CONSTITUTIVE PHOTOMORPHOGENIC HOMOLOG SUBUNIT 7A (ARABIDOPSIS)
203752_S_AT	1.46951	JUND	JUN D PROTO-ONCOGENE
222352_AT	1.4695	FBXO31	F-BOX PROTEIN 31
214929_S_AT	1.46881	KIAA1109	KIAA1371 PROTEIN
214859_AT	1.46788	FSTL4	FOLLISTATIN-LIKE 4
221735_AT	1.46779	WDR48	WD REPEAT DOMAIN 48
204343_AT	1.46703	ABCA3	ATP-BINDING CASSETTE, SUB-FAMILY A (ABC1), MEMBER 3
220962_S_AT	1.46631	PADI1	PEPTIDYL ARGININE DEIMINASE, TYPE I
204077_X_AT	1.46608	ENTPD4	ECTONUCLEOSIDE TRIPHOSPHATE DIPHOSPHOHYDROLASE 4
203067_AT	1.46566	PDHX	PYRUVATE DEHYDROGENASE COMPLEX, COMPONENT X
219614_S_AT	1.4651	SLC6A20	SOLUTE CARRIER FAMILY 6 (PROLINE IMINO TRANSPORTER), MEMBER 20
200642_AT	1.46498	SOD1	SUPEROXIDE DISMUTASE 1, SOLUBLE (AMYOTROPHIC LATERAL SCLEROSIS 1 (ADULT))
208743_S_AT	1.4649	YWHAB	TYROSINE 3-MONOOXYGENASE/TRYPTOPHAN 5-MONOOXYGENASE ACTIVATION PROTEIN, BETA POLYPEPTIDE
219180_S_AT	1.4641	PEX26	PEROXISOME BIOGENESIS FACTOR 26
201712_S_AT	1.46368	RANBP2	RAN BINDING PROTEIN 2
212598_AT	1.46338	WDFY3	WD REPEAT AND FYVE DOMAIN CONTAINING 3
210977_S_AT	1.46304	HSF4	HEAT SHOCK TRANSCRIPTION FACTOR 4
218466_AT	1.46285	TBC1D17	TBC1 DOMAIN FAMILY, MEMBER 17
211499_S_AT	1.46233	MAPK11	MITOGEN-ACTIVATED PROTEIN KINASE 11
219121_S_AT	1.462	RBM35A	RNA BINDING MOTIF PROTEIN 35A
221853_S_AT	1.46189	NOMO1	NODAL MODULATOR 1
219159_S_AT	1.46167	SLAMF7	SLAM FAMILY MEMBER 7
212137_AT	1.4616	LARP1	LA RIBONUCLEOPROTEIN DOMAIN FAMILY, MEMBER 1
218554_S_AT	1.46116	ASH1L	ASH1 (ABSENT, SMALL, OR HOMEOTIC)-LIKE (DROSOPHILA)
221528_S_AT	1.46077	ELMO2	ENGULFMENT AND CELL MOTILITY 2
200605_S_AT	1.45955	PRKAR1A	PROTEIN KINASE, CAMP-DEPENDENT, REGULATORY, TYPE I, ALPHA (TISSUE SPECIFIC EXTINGUISHER 1)
202165_AT	1.459	PPP1R2	PROTEIN PHOSPHATASE 1, REGULATORY (INHIBITOR) SUBUNIT 2
205864_AT	1.45879	SLC7A4	SOLUTE CARRIER FAMILY 7 (CATIONIC AMINO ACID TRANSPORTER, Y+ SYSTEM), MEMBER 4
214429_AT	1.4587	MTMR6	MYOTUBULARIN RELATED PROTEIN 6
221099_AT	1.45865	NA	NA
201256_AT	1.45865	COX7A2L	CYTOCHROME C OXIDASE SUBUNIT VIIA POLYPEPTIDE 2 LIKE
211704_S_AT	1.45791	SPIN2B	SPINDLIN FAMILY, MEMBER 2
204045_AT	1.45762	TCEAL1	TRANSCRIPTION ELONGATION FACTOR A (SII)-LIKE 1
217939_S_AT	1.45759	AFTPH	AFTIPHILIN PROTEIN
220262_S_AT	1.45663	DLK2	EGF-LIKE-DOMAIN, MULTIPLE 9
205448_S_AT	1.45503	MAP3K12	MITOGEN-ACTIVATED PROTEIN KINASE KINASE KINASE 12
218336_AT	1.45493	PFDN2	PREFOLDIN SUBUNIT 2
214128_AT	1.45493	DAGLA	CHROMOSOME 11 OPEN READING FRAME 11
206794_AT	1.4549	ERBB4	V-ERB-A ERYTHROBLASTIC LEUKEMIA VIRAL ONCOGENE HOMOLOG 4 (AVIAN)
207025_AT	1.45351	GJC2	GAP JUNCTION PROTEIN, ALPHA 12, 47KDA
203259_S_AT	1.45302	HDDC2	HD DOMAIN CONTAINING 2
202056_AT	1.45261	KPNA1	KARYOPHERIN ALPHA 1 (IMPORTIN ALPHA 5)
215027_AT	1.4526	HSU79275	HYPOTHETICAL PROTEIN HSU79275
206234_S_AT	1.45065	MMP17	MATRIX METALLOPEPTIDASE 17 (MEMBRANE-INSERTED)
201837_S_AT	1.45022	SUPT7L	SUPPRESSOR OF TY 7 (S. CEREVISIAE)-LIKE
222234_S_AT	1.44993	DBNDD1	HYPOTHETICAL PROTEIN MGC3101
206542_S_AT	1.44978	SMARCA2	SWI/SNF RELATED, MATRIX ASSOCIATED, ACTIN DEPENDENT REGULATOR OF CHROMATIN, SUBFAMILY A, MEMBER 2
203833_S_AT	1.44976	TGOLN2	TRANS-GOLGI NETWORK PROTEIN 2
202614_AT	1.44931	SLC30A9	SOLUTE CARRIER FAMILY 30 (ZINC TRANSPORTER), MEMBER 9
209321_S_AT	1.44927	ADCY3	ADENYLATE CYCLASE 3
208124_S_AT	1.44897	SEMA4F	SEMAPHORIN W
201173_X_AT	1.44848	NUDC	NUCLEAR DISTRIBUTION GENE C HOMOLOG (A. NIDULANS)
206477_S_AT	1.44847	NOVA2	NEURO-ONCOLOGICAL VENTRAL ANTIGEN 2
205834_S_AT	1.44819	PART1	PROSTATE ANDROGEN-REGULATED TRANSCRIPT 1
206083_AT	1.44797	BAI1	BRAIN-SPECIFIC ANGIOGENESIS INHIBITOR 1
203451_AT	1.44692	LDB1	LIM DOMAIN BINDING 1
218704_AT	1.44677	RNF43	RING FINGER PROTEIN 43
205535_S_AT	1.4457	PCDH7	BH-PROTOCADHERIN (BRAIN-HEART)
213837_AT	1.44551	L3MBTL	LETHAL (3) MALIGNANT BRAIN TUMOR L(3)MBT PROTEIN (DROSOPHILA) HOMOLOG
202046_S_AT	1.44541	GRLF1	GLUCOCORTICOID RECEPTOR DNA BINDING FACTOR 1
202492_AT	1.44483	ATG9A	ATG9 AUTOPHAGY RELATED 9 HOMOLOG A (S. CEREVISIAE)
204511_AT	1.44459	FARP2	FERM, RHOGEF AND PLECKSTRIN DOMAIN PROTEIN 2
220274_AT	1.44447	IQCA	IQ MOTIF CONTAINING WITH AAA DOMAIN
220164_S_AT	1.44383	FBXO40	F-BOX PROTEIN 40
220027_S_AT	1.44355	RASIP1	RAS INTERACTING PROTEIN 1
201133_S_AT	1.44338	PJA2	PRAJA 2, RING-H2 MOTIF CONTAINING
212983_AT	1.44327	KRAS	V-HA-RAS HARVEY RAT SARCOMA VIRAL ONCOGENE HOMOLOG
217534_AT	1.44255	FAM49B	FAMILY WITH SEQUENCE SIMILARITY 49, MEMBER B
212403_AT	1.44094	UBE3B	UBIQUITIN PROTEIN LIGASE E3B
216221_S_AT	1.44089	PUM2	PUMILIO HOMOLOG 2 (DROSOPHILA)
211248_S_AT	1.44066	CHRD	CHORDIN
217150_S_AT	1.44024	NF2	NEUROFIBROMIN 2 (BILATERAL ACOUSTIC NEUROMA)
220747_AT	1.43953	HSPC072	HSPC072 PROTEIN
207696_AT	1.43851	FUT9	FUCOSYLTRANSFERASE 9 (ALPHA (1,3) FUCOSYLTRANSFERASE)
214199_AT	1.43771	SFTPD	SURFACTANT, PULMONARY-ASSOCIATED PROTEIN D
40225_AT	1.43762	GAK	CYCLIN G ASSOCIATED KINASE
211489_AT	1.4376	ADRA1A	ADRENERGIC, ALPHA-1A-, RECEPTOR
203942_S_AT	1.43731	MARK2	MAP/MICROTUBULE AFFINITY-REGULATING KINASE 2
213216_AT	1.43683	OTUD3	OTU DOMAIN CONTAINING 3
209378_S_AT	1.43615	KIAA1128	KIAA1128
207070_AT	1.4361	RGR	RETINAL G PROTEIN COUPLED RECEPTOR
201870_AT	1.43591	TOMM34	TRANSLOCASE OF OUTER MITOCHONDRIAL MEMBRANE 34
212277_AT	1.43556	MTMR4	MYOTUBULARIN RELATED PROTEIN 4
213313_AT	1.43536	RABGAP1	RAB GTPASE ACTIVATING PROTEIN 1
205708_S_AT	1.43526	TRPM2	TRANSIENT RECEPTOR POTENTIAL CATION CHANNEL, SUBFAMILY M, MEMBER 2
201381_X_AT	1.43514	CACYBP	CALCYCLIN BINDING PROTEIN
204028_S_AT	1.43486	RABGAP1	RAB GTPASE ACTIVATING PROTEIN 1
32029_AT	1.4329	PDPK1	3-PHOSPHOINOSITIDE DEPENDENT PROTEIN KINASE-1
217963_S_AT	1.43273	NGFRAP1	NERVE GROWTH FACTOR RECEPTOR (TNFRSF16) ASSOCIATED PROTEIN 1
208365_S_AT	1.43248	GRK4	G PROTEIN-COUPLED RECEPTOR KINASE 4
204001_AT	1.43247	SNAPC3	SMALL NUCLEAR RNA ACTIVATING COMPLEX, POLYPEPTIDE 3, 50KDA
211018_AT	1.43233	LSS	LANOSTEROL SYNTHASE (2,3-OXIDOSQUALENE-LANOSTEROL CYCLASE)
210532_S_AT	1.43213	C14ORF2	CHROMOSOME 14 OPEN READING FRAME 2
221707_S_AT	1.43162	VPS53	VACUOLAR PROTEIN SORTING 53 (YEAST)
204889_S_AT	1.43133	NEURL	NEURALIZED-LIKE (DROSOPHILA)
217860_AT	1.43072	NDUFA10	NADH DEHYDROGENASE (UBIQUINONE) 1 ALPHA SUBCOMPLEX, 10, 42KDA
217197_X_AT	1.43043	CG018	HYPOTHETICAL GENE CG018
212301_AT	1.43033	RTF1	RTF1, PAF1/RNA POLYMERASE II COMPLEX COMPONENT, HOMOLOG (S. CEREVISIAE)
222148_S_AT	1.42986	RHOT1	RAS HOMOLOG GENE FAMILY, MEMBER T1
205550_S_AT	1.42984	BRE	BRAIN AND REPRODUCTIVE ORGAN-EXPRESSED (TNFRSF1A MODULATOR)
220691_AT	1.42972	SGMS1	TRANSMEMBRANE PROTEIN 23
205914_S_AT	1.42968	GRIN1	GLUTAMATE RECEPTOR, IONOTROPIC, N-METHYL D-ASPARTATE 1
207303_AT	1.4294	PDE1C	PHOSPHODIESTERASE 1C, CALMODULIN-DEPENDENT 70KDA
209635_AT	1.42904	AP1S1	ADAPTOR-RELATED PROTEIN COMPLEX 1, SIGMA 1 SUBUNIT
214103_S_AT	1.42893	RAP2A	RAP2A, MEMBER OF RAS ONCOGENE FAMILY
206062_AT	1.42726	GUCA1A	GUANYLATE CYCLASE ACTIVATOR 1A (RETINA)
203916_AT	1.42711	NDST2	N-DEACETYLASE/N-SULFOTRANSFERASE (HEPARAN GLUCOSAMINYL) 2
217073_X_AT	1.42695	APOA1	APOLIPOPROTEIN A-I
208352_X_AT	1.42662	ANK1	ANKYRIN 1, ERYTHROCYTIC
207637_AT	1.4265	WSCD2	KIAA0789 GENE PRODUCT
204760_S_AT	1.42632	NR1D1	NUCLEAR RECEPTOR SUBFAMILY 1, GROUP D, MEMBER 1
220148_AT	1.42592	ALDH8A1	ALDEHYDE DEHYDROGENASE 8 FAMILY, MEMBER A1
207243_S_AT	1.42572	CALM3	CALMODULIN 1 (PHOSPHORYLASE KINASE, DELTA)
206605_AT	1.42486	P11	26 SERINE PROTEASE
206556_AT	1.42377	CLUL1	CLUSTERIN-LIKE 1 (RETINAL)
215976_AT	1.42305	DBC1	DELETED IN BLADDER CANCER 1
207279_S_AT	1.42234	NEBL	NEBULETTE
202387_AT	1.42102	BAG1	BCL2-ASSOCIATED ATHANOGENE
204433_S_AT	1.42098	SPATA2	SPERMATOGENESIS ASSOCIATED 2
[truncated: 502 more rows]

## Sheet: Table S1B
Probeset	Fold Change (outlier group vs others)	Gene Symbol	Gene Name
201291_S_AT	0.0294469	TOP2A	TOPOISOMERASE (DNA) II ALPHA 170KDA
201890_AT	0.0299602	RRM2	RIBONUCLEOTIDE REDUCTASE M2 POLYPEPTIDE
206157_AT	0.0361186	PTX3	PENTRAXIN-RELATED GENE, RAPIDLY INDUCED BY IL-1 BETA
202018_S_AT	0.0382195	LTF	LACTOTRANSFERRIN
205347_S_AT	0.0405621	TMSL8	THYMOSIN-LIKE 8
202503_S_AT	0.0424888	KIAA0101	KIAA0101
209773_S_AT	0.0443671	RRM2	RIBONUCLEOTIDE REDUCTASE M2 POLYPEPTIDE
202238_S_AT	0.0486317	NNMT	NICOTINAMIDE N-METHYLTRANSFERASE
219148_AT	0.0495796	PBK	PDZ BINDING KINASE
218883_S_AT	0.050218	MLF1IP	MLF1 INTERACTING PROTEIN
202237_AT	0.0520764	NNMT	NICOTINAMIDE N-METHYLTRANSFERASE
219978_S_AT	0.0533877	NUSAP1	NUCLEOLAR AND SPINDLE ASSOCIATED PROTEIN 1
201292_AT	0.0574276	TOP2A	TOPOISOMERASE (DNA) II ALPHA 170KDA
218039_AT	0.0574698	NUSAP1	NUCLEOLAR AND SPINDLE ASSOCIATED PROTEIN 1
201984_S_AT	0.0579275	EGFR	EPIDERMAL GROWTH FACTOR RECEPTOR (ERYTHROBLASTIC LEUKEMIA VIRAL (V-ERB-B) ONCOGENE HOMOLOG, AVIAN)
213258_AT	0.0584256	TFPI	TISSUE FACTOR PATHWAY INHIBITOR (LIPOPROTEIN-ASSOCIATED COAGULATION INHIBITOR)
202998_S_AT	0.0605876	LOXL2	LYSYL OXIDASE-LIKE 2
211981_AT	0.0609912	COL4A1	COLLAGEN, TYPE IV, ALPHA 1
211980_AT	0.0619171	COL4A1	COLLAGEN, TYPE IV, ALPHA 1
203819_S_AT	0.0668728	IGF2BP3	INSULIN-LIKE GROWTH FACTOR 2 MRNA BINDING PROTEIN 3
202095_S_AT	0.067322	BIRC5	BACULOVIRAL IAP REPEAT-CONTAINING 5 (SURVIVIN)
204298_S_AT	0.068404	LOX	LYSYL OXIDASE
215446_S_AT	0.0686879	LOX	LYSYL OXIDASE
203989_X_AT	0.070971	F2R	COAGULATION FACTOR II (THROMBIN) RECEPTOR
219410_AT	0.0787857	TMEM45A	TRANSMEMBRANE PROTEIN 45A
204879_AT	0.0798029	PDPN	PODOPLANIN
201983_S_AT	0.0834231	EGFR	EPIDERMAL GROWTH FACTOR RECEPTOR (ERYTHROBLASTIC LEUKEMIA VIRAL (V-ERB-B) ONCOGENE HOMOLOG, AVIAN)
203358_S_AT	0.0848977	EZH2	ENHANCER OF ZESTE HOMOLOG 2 (DROSOPHILA)
203213_AT	0.0865602	CDC2	CELL DIVISION CYCLE 2, G1 TO S AND G2 TO M
201744_S_AT	0.0886991	LUM	LUMICAN
218585_S_AT	0.0914472	DTL	DENTICLELESS HOMOLOG (DROSOPHILA)
210513_S_AT	0.0914542	VEGFA	VASCULAR ENDOTHELIAL GROWTH FACTOR
202705_AT	0.0915546	CCNB2	CYCLIN B2
202404_S_AT	0.0938351	COL1A2	COLLAGEN, TYPE I, ALPHA 2
221730_AT	0.0952009	COL5A2	COLLAGEN, TYPE V, ALPHA 2
208161_S_AT	0.0963119	ABCC3	ATP-BINDING CASSETTE, SUB-FAMILY C (CFTR/MRP), MEMBER 3
207714_S_AT	0.0995568	SERPINH1	SERPIN PEPTIDASE INHIBITOR, CLADE H (HEAT SHOCK PROTEIN 47), MEMBER 1, (COLLAGEN BINDING PROTEIN 1)
204825_AT	0.100342	MELK	MATERNAL EMBRYONIC LEUCINE ZIPPER KINASE
205572_AT	0.101161	ANGPT2	ANGIOPOIETIN 2
211527_X_AT	0.101407	VEGFA	VASCULAR ENDOTHELIAL GROWTH FACTOR
217739_S_AT	0.103487	PBEF1	PRE-B-CELL COLONY ENHANCING FACTOR 1
203820_S_AT	0.104005	IGF2BP3	INSULIN-LIKE GROWTH FACTOR 2 MRNA BINDING PROTEIN 3
202954_AT	0.104227	UBE2C	UBIQUITIN-CONJUGATING ENZYME E2C
202246_S_AT	0.109134	CDK4	CYCLIN-DEPENDENT KINASE 4
204533_AT	0.109295	CXCL10	CHEMOKINE (C-X-C MOTIF) LIGAND 10
202007_AT	0.109524	NID1	NIDOGEN 1
211161_S_AT	0.110114	COL3A1	COLLAGEN, TYPE III, ALPHA 1 (EHLERS-DANLOS SYNDROME TYPE IV, AUTOSOMAL DOMINANT)
212097_AT	0.112981	CAV1	CAVEOLIN 1, CAVEOLAE PROTEIN, 22KDA
203065_S_AT	0.114745	CAV1	CAVEOLIN 1, CAVEOLAE PROTEIN, 22KDA
219918_S_AT	0.115497	ASPM	HYPOTHETICAL PROTEIN FLJ10517
201664_AT	0.11636	SMC4	SMC4 STRUCTURAL MAINTENANCE OF CHROMOSOMES 4-LIKE 1 (YEAST)
203936_S_AT	0.117995	MMP9	MATRIX METALLOPEPTIDASE 9 (GELATINASE B, 92KDA GELATINASE, 92KDA TYPE IV COLLAGENASE)
213668_S_AT	0.120045	SOX4	SRY (SEX DETERMINING REGION Y)-BOX 4
209191_AT	0.121344	TUBB6	TUBULIN, BETA 6
202870_S_AT	0.122877	CDC20	CDC20 CELL DIVISION CYCLE 20 HOMOLOG (S. CEREVISIAE)
211966_AT	0.126673	COL4A2	COLLAGEN, TYPE IV, ALPHA 2
210664_S_AT	0.126747	TFPI	TISSUE FACTOR PATHWAY INHIBITOR (LIPOPROTEIN-ASSOCIATED COAGULATION INHIBITOR)
201505_AT	0.128716	LAMB1	LAMININ, BETA 1
214710_S_AT	0.12931	CCNB1	CYCLIN B1
201663_S_AT	0.129815	SMC4	SMC4 STRUCTURAL MAINTENANCE OF CHROMOSOMES 4-LIKE 1 (YEAST)
207828_S_AT	0.131882	CENPF	CENTROMERE PROTEIN F, 350/400KA (MITOSIN)
210559_S_AT	0.132848	CDC2	CELL DIVISION CYCLE 2, G1 TO S AND G2 TO M
210052_S_AT	0.135007	TPX2	TPX2, MICROTUBULE-ASSOCIATED, HOMOLOG (XENOPUS LAEVIS)
204962_S_AT	0.136217	CENPA	CENTROMERE PROTEIN A, 17KDA
202627_S_AT	0.13738	SERPINE1	SERPIN PEPTIDASE INHIBITOR, CLADE E (NEXIN, PLASMINOGEN ACTIVATOR INHIBITOR TYPE 1), MEMBER 1
201761_AT	0.138127	MTHFD2	METHYLENETETRAHYDROFOLATE DEHYDROGENASE (NADP+ DEPENDENT) 2, METHENYLTETRAHYDROFOLATE CYCLOHYDROLASE
209408_AT	0.139067	KIF2C	KINESIN FAMILY MEMBER 2C
204822_AT	0.139473	TTK	TTK PROTEIN KINASE
203764_AT	0.139956	DLG7	DISCS, LARGE HOMOLOG 7 (DROSOPHILA)
205433_AT	0.140155	BCHE	BUTYRYLCHOLINESTERASE
202465_AT	0.141532	PCOLCE	PROCOLLAGEN C-ENDOPEPTIDASE ENHANCER
203424_S_AT	0.141679	IGFBP5	INSULIN-LIKE GROWTH FACTOR BINDING PROTEIN 5
213844_AT	0.142362	HOXA5	HOMEOBOX A5
212464_S_AT	0.143318	FN1	FIBRONECTIN 1
209035_AT	0.144981	MDK	MIDKINE (NEURITE GROWTH-PROMOTING FACTOR 2)
213861_S_AT	0.146517	FAM119B	HEPATOCELLULARCARCINOMA-ASSOCIATED ANTIGEN HCA557A
221539_AT	0.147514	EIF4EBP1	EUKARYOTIC TRANSLATION INITIATION FACTOR 4E BINDING PROTEIN 1
206858_S_AT	0.149383	HOXC6	HOMEOBOX C6
210735_S_AT	0.150497	CA12	CARBONIC ANHYDRASE XII
203344_S_AT	0.151379	RBBP8	RETINOBLASTOMA BINDING PROTEIN 8
210135_S_AT	0.152611	SHOX2	SHORT STATURE HOMEOBOX 2
204971_AT	0.155156	CSTA	CYSTATIN A (STEFIN A)
203665_AT	0.155447	HMOX1	HEME OXYGENASE (DECYCLING) 1
219434_AT	0.156699	TREM1	TRIGGERING RECEPTOR EXPRESSED ON MYELOID CELLS 1
213007_AT	0.156705	FANCI	KIAA1794
221591_S_AT	0.157365	FAM64A	FAMILY WITH SEQUENCE SIMILARITY 64, MEMBER A
212012_AT	0.157882	PXDN	PEROXIDASIN HOMOLOG (DROSOPHILA)
200700_S_AT	0.157972	KDELR2	KDEL (LYS-ASP-GLU-LEU) ENDOPLASMIC RETICULUM PROTEIN RETENTION RECEPTOR 2
215253_S_AT	0.158972	RCAN1	DOWN SYNDROME CRITICAL REGION GENE 1
207165_AT	0.161546	HMMR	HYALURONAN-MEDIATED MOTILITY RECEPTOR (RHAMM)
212013_AT	0.161624	PXDN	PEROXIDASIN HOMOLOG (DROSOPHILA)
211651_S_AT	0.162933	LAMB1	LAMININ, BETA 1
205227_AT	0.163975	IL1RAP	INTERLEUKIN 1 RECEPTOR ACCESSORY PROTEIN
218662_S_AT	0.164588	NCAPG	CHROMOSOME CONDENSATION PROTEIN G
216841_S_AT	0.16508	SOD2	SUPEROXIDE DISMUTASE 2, MITOCHONDRIAL
200771_AT	0.16963	LAMC1	LAMININ, GAMMA 1 (FORMERLY LAMB2)
205479_S_AT	0.171726	PLAU	PLASMINOGEN ACTIVATOR, UROKINASE
217738_AT	0.172556	PBEF1	PRE-B-CELL COLONY ENHANCING FACTOR 1
218768_AT	0.173147	NUP107	NUCLEOPORIN 107KDA
216442_X_AT	0.173601	FN1	FIBRONECTIN 1
204114_AT	0.173654	NID2	NIDOGEN 2 (OSTEONIDOGEN)
218507_AT	0.175191	HIG2	HYPOXIA-INDUCIBLE PROTEIN 2
221521_S_AT	0.175719	GINS2	DNA REPLICATION COMPLEX GINS PROTEIN PSF2
204162_AT	0.175845	NDC80	KINETOCHORE ASSOCIATED 2
203857_S_AT	0.175912	PDIA5	PROTEIN DISULFIDE ISOMERASE FAMILY A, MEMBER 5
218355_AT	0.176112	KIF4A	KINESIN FAMILY MEMBER 4A
212488_AT	0.177086	COL5A1	COLLAGEN, TYPE V, ALPHA 1
201617_X_AT	0.177575	CALD1	CALDESMON 1
203373_AT	0.177688	SOCS2	SUPPRESSOR OF CYTOKINE SIGNALING 2
218755_AT	0.179053	KIF20A	KINESIN FAMILY MEMBER 20A
210495_X_AT	0.179724	FN1	FIBRONECTIN 1
203474_AT	0.180193	IQGAP2	IQ MOTIF CONTAINING GTPASE ACTIVATING PROTEIN 2
211919_S_AT	0.180679	CXCR4	CHEMOKINE (C-X-C MOTIF) RECEPTOR 4
201616_S_AT	0.181554	CALD1	CALDESMON 1
202403_S_AT	0.182031	COL1A2	COLLAGEN, TYPE I, ALPHA 2
203214_X_AT	0.182214	CDC2	CELL DIVISION CYCLE 2, G1 TO S AND G2 TO M
208079_S_AT	0.184858	AURKA	AURORA KINASE A
211719_X_AT	0.1851	FN1	FIBRONECTIN 1
212680_X_AT	0.185118	PPP1R14B	PROTEIN PHOSPHATASE 1, REGULATORY (INHIBITOR) SUBUNIT 14B
219890_AT	0.185216	CLEC5A	C-TYPE LECTIN DOMAIN FAMILY 5, MEMBER A
209122_AT	0.185994	ADFP	ADIPOSE DIFFERENTIATION-RELATED PROTEIN
204026_S_AT	0.186041	ZWINT	ZW10 INTERACTOR
206825_AT	0.186756	OXTR	OXYTOCIN RECEPTOR
220239_AT	0.188576	KLHL7	KELCH-LIKE 7 (DROSOPHILA)
202107_S_AT	0.188816	MCM2	MCM2 MINICHROMOSOME MAINTENANCE DEFICIENT 2, MITOTIN (S. CEREVISIAE)
218728_S_AT	0.188891	CNIH4	CORNICHON HOMOLOG 4 (DROSOPHILA)
204252_AT	0.189414	CDK2	CYCLIN-DEPENDENT KINASE 2
218051_S_AT	0.189424	NT5DC2	5'-NUCLEOTIDASE DOMAIN CONTAINING 2
211958_AT	0.189923	IGFBP5	INSULIN-LIKE GROWTH FACTOR BINDING PROTEIN 5
201615_X_AT	0.190525	CALD1	CALDESMON 1
211148_S_AT	0.190628	ANGPT2	ANGIOPOIETIN 2
213170_AT	0.190965	GPX7	GLUTATHIONE PEROXIDASE 7
202856_S_AT	0.191003	SLC16A3	SOLUTE CARRIER FAMILY 16 (MONOCARBOXYLIC ACID TRANSPORTERS), MEMBER 3
203554_X_AT	0.191927	PTTG1	PITUITARY TUMOR-TRANSFORMING 1
213008_AT	0.193128	FANCI	KIAA1794
203325_S_AT	0.195642	COL5A1	COLLAGEN, TYPE V, ALPHA 1
210983_S_AT	0.195872	MCM7	MCM7 MINICHROMOSOME MAINTENANCE DEFICIENT 7 (S. CEREVISIAE)
208808_S_AT	0.195933	HMGB2	HIGH-MOBILITY GROUP BOX 2
214845_S_AT	0.196302	CALU	CALUMENIN
204146_AT	0.196728	RAD51AP1	RAD51 ASSOCIATED PROTEIN 1
203755_AT	0.196776	BUB1B	BUB1 BUDDING UNINHIBITED BY BENZIMIDAZOLES 1 HOMOLOG BETA (YEAST)
203324_S_AT	0.198087	CAV2	CAVEOLIN 2
201860_S_AT	0.199736	PLAT	PLASMINOGEN ACTIVATOR, TISSUE
202580_X_AT	0.199942	FOXM1	FORKHEAD BOX M1
203418_AT	0.202994	CCNA2	CYCLIN A2
213139_AT	0.203037	SNAI2	SNAIL HOMOLOG 2 (DROSOPHILA)
203484_AT	0.203135	SEC61G	SEC61 GAMMA SUBUNIT
218618_S_AT	0.203911	FNDC3B	FIBRONECTIN TYPE III DOMAIN CONTAINING 3B
204315_S_AT	0.204177	GTSE1	G-2 AND S-PHASE EXPRESSED 1
212670_AT	0.204557	ELN	ELASTIN (SUPRAVALVULAR AORTIC STENOSIS, WILLIAMS-BEUREN SYNDROME)
206307_S_AT	0.205139	FOXD1	FORKHEAD BOX D1
221911_AT	0.20516	ETV1	ETS VARIANT GENE 1
200755_S_AT	0.20548	CALU	CALUMENIN
219492_AT	0.206184	CHIC2	CYSTEINE-RICH HYDROPHOBIC DOMAIN 2
203362_S_AT	0.206314	MAD2L1	MAD2 MITOTIC ARREST DEFICIENT-LIKE 1 (YEAST)
200798_X_AT	0.206943	MCL1	MYELOID CELL LEUKEMIA SEQUENCE 1 (BCL2-RELATED)
208580_X_AT	0.20825	HIST2H4B	H4 HISTONE, FAMILY 2
204787_AT	0.208338	VSIG4	V-SET AND IMMUNOGLOBULIN DOMAIN CONTAINING 4
209641_S_AT	0.208486	ABCC3	ATP-BINDING CASSETTE, SUB-FAMILY C (CFTR/MRP), MEMBER 3
202236_S_AT	0.210593	SLC16A1	SOLUTE CARRIER FAMILY 16 (MONOCARBOXYLIC ACID TRANSPORTERS), MEMBER 1
202291_S_AT	0.210617	MGP	MATRIX GLA PROTEIN
203282_AT	0.211459	GBE1	GLUCAN (1,4-ALPHA-), BRANCHING ENZYME 1 (GLYCOGEN BRANCHING ENZYME, ANDERSEN DISEASE, GLYCOGEN STORAGE DISEASE TYPE IV)
219295_S_AT	0.211626	PCOLCE2	PROCOLLAGEN C-ENDOPEPTIDASE ENHANCER 2
218802_AT	0.212095	CCDC109B	HYPOTHETICAL PROTEIN FLJ20647
201179_S_AT	0.212107	GNAI3	GUANINE NUCLEOTIDE BINDING PROTEIN (G PROTEIN), ALPHA INHIBITING ACTIVITY POLYPEPTIDE 3
213425_AT	0.212849	WNT5A	WINGLESS-TYPE MMTV INTEGRATION SITE FAMILY, MEMBER 5A
203438_AT	0.21354	STC2	STANNIOCALCIN 2
214463_X_AT	0.214019	HIST2H4B	H4 HISTONE, FAMILY 2
203570_AT	0.21441	LOXL1	LYSYL OXIDASE-LIKE 1
206102_AT	0.215189	GINS1	DNA REPLICATION COMPLEX GINS PROTEIN PSF1
218875_S_AT	0.21598	FBXO5	F-BOX PROTEIN 5
212543_AT	0.216503	AIM1	ABSENT IN MELANOMA 1
201923_AT	0.216526	PRDX4	PEROXIREDOXIN 4
204508_S_AT	0.21697	CA12	CARBONIC ANHYDRASE XII
205990_S_AT	0.218728	WNT5A	WINGLESS-TYPE MMTV INTEGRATION SITE FAMILY, MEMBER 5A
212077_AT	0.219034	CALD1	CALDESMON 1
202458_AT	0.219575	PRSS23	PROTEASE, SERINE, 23
219306_AT	0.219804	KIF15	KINESIN FAMILY MEMBER 15
213428_S_AT	0.222666	COL6A1	COLLAGEN, TYPE VI, ALPHA 1
216640_S_AT	0.223038	PDIA6	PROTEIN DISULFIDE ISOMERASE FAMILY A, MEMBER 6
221477_S_AT	0.223505	MGC5618	HYPOTHETICAL PROTEIN MGC5618
209882_AT	0.223544	RIT1	RAS-LIKE WITHOUT CAAX 1
201141_AT	0.223803	GPNMB	GLYCOPROTEIN (TRANSMEMBRANE) NMB
204444_AT	0.224068	KIF11	KINESIN FAMILY MEMBER 11
213599_AT	0.224251	OIP5	OPA INTERACTING PROTEIN 5
210845_S_AT	0.22463	PLAUR	PLASMINOGEN ACTIVATOR, UROKINASE RECEPTOR
214452_AT	0.225704	BCAT1	BRANCHED CHAIN AMINOTRANSFERASE 1, CYTOSOLIC
202381_AT	0.226506	ADAM9	ADAM METALLOPEPTIDASE DOMAIN 9 (MELTRIN GAMMA)
203270_AT	0.229498	DTYMK	DEOXYTHYMIDYLATE KINASE (THYMIDYLATE KINASE)
202952_S_AT	0.22958	ADAM12	ADAM METALLOPEPTIDASE DOMAIN 12 (MELTRIN ALPHA)
205194_AT	0.231529	PSPH	PHOSPHOSERINE PHOSPHATASE
213418_AT	0.231688	HSPA6	HEAT SHOCK 70KDA PROTEIN 6 (HSP70B')
208690_S_AT	0.231736	PDLIM1	PDZ AND LIM DOMAIN 1 (ELFIN)
202189_X_AT	0.232362	PTBP1	POLYPYRIMIDINE TRACT BINDING PROTEIN 1
221561_AT	0.233212	SOAT1	STEROL O-ACYLTRANSFERASE (ACYL-COENZYME A: CHOLESTEROL ACYLTRANSFERASE) 1
204017_AT	0.234255	KDELR3	KDEL (LYS-ASP-GLU-LEU) ENDOPLASMIC RETICULUM PROTEIN RETENTION RECEPTOR 3
220088_AT	0.235155	C5AR1	COMPLEMENT COMPONENT 5A RECEPTOR 1
201160_S_AT	0.235337	CSDA	COLD SHOCK DOMAIN PROTEIN A
217388_S_AT	0.236259	KYNU	KYNURENINASE (L-KYNURENINE HYDROLASE)
218308_AT	0.236401	TACC3	TRANSFORMING, ACIDIC COILED-COIL CONTAINING PROTEIN 3
200808_S_AT	0.236665	ZYX	ZYXIN
219134_AT	0.237473	ELTD1	EGF, LATROPHILIN AND SEVEN TRANSMEMBRANE DOMAIN CONTAINING 1
218280_X_AT	0.23778	HIST2H2AA3	HISTONE 2, H2AA
211799_X_AT	0.238264	HLA-C	MAJOR HISTOCOMPATIBILITY COMPLEX, CLASS I, B
217867_X_AT	0.238282	BACE2	BETA-SITE APP-CLEAVING ENZYME 2
202094_AT	0.238516	BIRC5	BACULOVIRAL IAP REPEAT-CONTAINING 5 (SURVIVIN)
204244_S_AT	0.240267	DBF4	DBF4 HOMOLOG (S. CEREVISIAE)
209868_S_AT	0.240609	RBMS1	RNA BINDING MOTIF, SINGLE STRANDED INTERACTING PROTEIN 1
218663_AT	0.240943	NCAPG	CHROMOSOME CONDENSATION PROTEIN G
212371_AT	0.241077	C1ORF121	CHROMOSOME 1 OPEN READING FRAME 121
201161_S_AT	0.241536	CSDA	COLD SHOCK DOMAIN PROTEIN A
203234_AT	0.243198	UPP1	URIDINE PHOSPHORYLASE 1
202147_S_AT	0.243751	IFRD1	INTERFERON-RELATED DEVELOPMENTAL REGULATOR 1
202431_S_AT	0.244401	MYC	V-MYC MYELOCYTOMATOSIS VIRAL ONCOGENE HOMOLOG (AVIAN)
209398_AT	0.24482	HIST1H1C	HISTONE 1, H1C
201289_AT	0.245015	CYR61	CYSTEINE-RICH, ANGIOGENIC INDUCER, 61
211271_X_AT	0.245512	PTBP1	POLYPYRIMIDINE TRACT BINDING PROTEIN 1
219622_AT	0.246188	RAB20	RAB20, MEMBER RAS ONCOGENE FAMILY
203022_AT	0.246206	RNASEH2A	RIBONUCLEASE H2, LARGE SUBUNIT
203276_AT	0.24646	LMNB1	LAMIN B1
211529_X_AT	0.247166	HLA-G	HLA-G HISTOCOMPATIBILITY ANTIGEN, CLASS I, G
38487_AT	0.247246	STAB1	STABILIN 1
209642_AT	0.248618	BUB1	BUB1 BUDDING UNINHIBITED BY BENZIMIDAZOLES 1 HOMOLOG (YEAST)
200698_AT	0.248629	KDELR2	KDEL (LYS-ASP-GLU-LEU) ENDOPLASMIC RETICULUM PROTEIN RETENTION RECEPTOR 2
205909_AT	0.249596	POLE2	POLYMERASE (DNA DIRECTED), EPSILON 2 (P59 SUBUNIT)
209310_S_AT	0.249932	CASP4	CASPASE 4, APOPTOSIS-RELATED CYSTEINE PEPTIDASE
216942_S_AT	0.25079	CD58	CD58 ANTIGEN, (LYMPHOCYTE FUNCTION-ASSOCIATED ANTIGEN 3)
210334_X_AT	0.250966	BIRC5	BACULOVIRAL IAP REPEAT-CONTAINING 5 (SURVIVIN)
212091_S_AT	0.253568	COL6A1	COLLAGEN, TYPE VI, ALPHA 1
213506_AT	0.253778	F2RL1	COAGULATION FACTOR II (THROMBIN) RECEPTOR-LIKE 1
209172_S_AT	0.254338	CENPF	CENTROMERE PROTEIN F, 350/400KA (MITOSIN)
213226_AT	0.255309	CCNA2	CYCLIN A2
217986_S_AT	0.255968	BAZ1A	BROMODOMAIN ADJACENT TO ZINC FINGER DOMAIN, 1A
222301_AT	0.257816	C1ORF61	CHROMOSOME 1 OPEN READING FRAME 61
219493_AT	0.257883	SHCBP1	SHC SH2-DOMAIN BINDING PROTEIN 1
206331_AT	0.258702	CALCRL	CALCITONIN RECEPTOR-LIKE
218145_AT	0.259828	TRIB3	TRIBBLES HOMOLOG 3 (DROSOPHILA)
202487_S_AT	0.260279	H2AFV	H2A HISTONE FAMILY, MEMBER V
209714_S_AT	0.260842	CDKN3	CYCLIN-DEPENDENT KINASE INHIBITOR 3 (CDK2-ASSOCIATED DUAL SPECIFICITY PHOSPHATASE)
219787_S_AT	0.260954	ECT2	EPITHELIAL CELL TRANSFORMING SEQUENCE 2 ONCOGENE
221558_S_AT	0.260987	LEF1	LYMPHOID ENHANCER-BINDING FACTOR 1
217995_AT	0.261	SQRDL	SULFIDE QUINONE REDUCTASE-LIKE (YEAST)
205681_AT	0.261263	BCL2A1	BCL2-RELATED PROTEIN A1
200757_S_AT	0.261325	CALU	CALUMENIN
204924_AT	0.261443	TLR2	TOLL-LIKE RECEPTOR 2
200656_S_AT	0.261969	P4HB	PROCOLLAGEN-PROLINE, 2-OXOGLUTARATE 4-DIOXYGENASE (PROLINE 4-HYDROXYLASE), BETA POLYPEPTIDE
208370_S_AT	0.262456	RCAN1	DOWN SYNDROME CRITICAL REGION GENE 1
205290_S_AT	0.262524	BMP2	BONE MORPHOGENETIC PROTEIN 2
201584_S_AT	0.263455	DDX39	DEAD (ASP-GLU-ALA-ASP) BOX POLYPEPTIDE 39
209356_X_AT	0.263492	EFEMP2	FIBULIN 4
200827_AT	0.263559	PLOD1	PROCOLLAGEN-LYSINE 1, 2-OXOGLUTARATE 5-DIOXYGENASE 1
200756_X_AT	0.264465	CALU	CALUMENIN
209324_S_AT	0.265593	RGS16	REGULATOR OF G-PROTEIN SIGNALLING 16
217716_S_AT	0.267829	SEC61A1	SEC61 ALPHA 1 SUBUNIT (S. CEREVISIAE)
205739_X_AT	0.267853	ZNF107	ZINC FINGER PROTEIN 588
200889_S_AT	0.268277	SSR1	SIGNAL SEQUENCE RECEPTOR, ALPHA (TRANSLOCON-ASSOCIATED PROTEIN ALPHA)
211668_S_AT	0.268575	PLAU	PLASMINOGEN ACTIVATOR, UROKINASE
201279_S_AT	0.268624	DAB2	DISABLED HOMOLOG 2, MITOGEN-RESPONSIVE PHOSPHOPROTEIN (DROSOPHILA)
204023_AT	0.268651	RFC4	REPLICATION FACTOR C (ACTIVATOR 1) 4, 37KDA
219118_AT	0.269404	FKBP11	FK506 BINDING PROTEIN 11, 19 KDA
208967_S_AT	0.269532	AK2	ADENYLATE KINASE 2
220559_AT	0.27	EN1	ENGRAILED HOMOLOG 1
206134_AT	0.270299	ADAMDEC1	ADAM-LIKE, DECYSIN 1
207543_S_AT	0.271031	P4HA1	PROCOLLAGEN-PROLINE, 2-OXOGLUTARATE 4-DIOXYGENASE (PROLINE 4-HYDROXYLASE), ALPHA POLYPEPTIDE I
219386_S_AT	0.271254	SLAMF8	SLAM FAMILY MEMBER 8
201508_AT	0.271668	IGFBP4	INSULIN-LIKE GROWTH FACTOR BINDING PROTEIN 4
201389_AT	0.271765	ITGA5	INTEGRIN, ALPHA 5 (FIBRONECTIN RECEPTOR, ALPHA POLYPEPTIDE)
221211_S_AT	0.272499	C21ORF7	CHROMOSOME 21 OPEN READING FRAME 7
214437_S_AT	0.272691	SHMT2	SERINE HYDROXYMETHYLTRANSFERASE 2 (MITOCHONDRIAL)
204222_S_AT	0.272871	GLIPR1	GLI PATHOGENESIS-RELATED 1 (GLIOMA)
222379_AT	0.273012	KCNE4	POTASSIUM VOLTAGE-GATED CHANNEL, ISK-RELATED FAMILY, MEMBER 4
201180_S_AT	0.273376	GNAI3	GUANINE NUCLEOTIDE BINDING PROTEIN (G PROTEIN), ALPHA INHIBITING ACTIVITY POLYPEPTIDE 3
204318_S_AT	0.273565	GTSE1	G-2 AND S-PHASE EXPRESSED 1
209091_S_AT	0.274366	SH3GLB1	SH3-DOMAIN GRB2-LIKE ENDOPHILIN B1
207266_X_AT	0.274497	RBMS1	RNA BINDING MOTIF, SINGLE STRANDED INTERACTING PROTEIN 1
222077_S_AT	0.275172	RACGAP1	RAC GTPASE ACTIVATING PROTEIN 1
219833_S_AT	0.276955	EFHC1	HYPOTHETICAL PROTEIN FLJ10466
200699_AT	0.277599	KDELR2	KDEL (LYS-ASP-GLU-LEU) ENDOPLASMIC RETICULUM PROTEIN RETENTION RECEPTOR 2
202369_S_AT	0.277644	TRAM2	TRANSLOCATION ASSOCIATED MEMBRANE PROTEIN 2
222158_S_AT	0.278549	C1ORF121	CHROMOSOME 1 OPEN READING FRAME 121
219649_AT	0.279032	ALG6	ASPARAGINE-LINKED GLYCOSYLATION 6 HOMOLOG (YEAST, ALPHA-1,3-GLUCOSYLTRANSFERASE)
206194_AT	0.279291	HOXC4	HOMEOBOX C4
201014_S_AT	0.279292	PAICS	PHOSPHORIBOSYLAMINOIMIDAZOLE CARBOXYLASE, PHOSPHORIBOSYLAMINOIMIDAZOLE SUCCINOCARBOXAMIDE SYNTHETASE
200859_X_AT	0.279325	FLNA	FILAMIN A, ALPHA (ACTIN BINDING PROTEIN 280)
201418_S_AT	0.279398	SOX4	SRY (SEX DETERMINING REGION Y)-BOX 4
204766_S_AT	0.279505	NUDT1	NUDIX (NUCLEOSIDE DIPHOSPHATE LINKED MOIETY X)-TYPE MOTIF 1
205548_S_AT	0.279544	BTG3	BTG FAMILY, MEMBER 3
204597_X_AT	0.279865	STC1	STANNIOCALCIN 1
201858_S_AT	0.279936	SRGN	PROTEOGLYCAN 1, SECRETORY GRANULE
209515_S_AT	0.279939	RAB27A	RAB27A, MEMBER RAS ONCOGENE FAMILY
200968_S_AT	0.280055	PPIB	PEPTIDYLPROLYL ISOMERASE B (CYCLOPHILIN B)
220949_S_AT	0.281173	C7ORF49	HYPOTHETICAL PROTEIN MGC5242
210510_S_AT	0.281506	NRP1	NEUROPILIN 1
203696_S_AT	0.281898	RFC2	REPLICATION FACTOR C (ACTIVATOR 1) 2, 40KDA
220301_AT	0.281927	CCDC102B	CHROMOSOME 18 OPEN READING FRAME 14
204559_S_AT	0.281952	LSM7	LSM7 HOMOLOG, U6 SMALL NUCLEAR RNA ASSOCIATED (S. CEREVISIAE)
211395_X_AT	0.282016	FCGR2C	FC FRAGMENT OF IGG, LOW AFFINITY IIC, RECEPTOR FOR (CD32)
208932_AT	0.282111	PPP4C	PROTEIN PHOSPHATASE 4 (FORMERLY X), CATALYTIC SUBUNIT
221586_S_AT	0.282404	E2F5	E2F TRANSCRIPTION FACTOR 5, P130-BINDING
202605_AT	0.282404	GUSB	GLUCURONIDASE, BETA
210951_X_AT	0.282568	RAB27A	RAB27A, MEMBER RAS ONCOGENE FAMILY
212110_AT	0.282907	SLC39A14	SOLUTE CARRIER FAMILY 39 (ZINC TRANSPORTER), MEMBER 14
205677_S_AT	0.28293	DLEU1	DELETED IN LYMPHOCYTIC LEUKEMIA, 1
211747_S_AT	0.283389	LSM5	LSM5 HOMOLOG, U6 SMALL NUCLEAR RNA ASSOCIATED (S. CEREVISIAE)
209709_S_AT	0.283406	HMMR	HYALURONAN-MEDIATED MOTILITY RECEPTOR (RHAMM)
210993_S_AT	0.283618	SMAD1	SMAD, MOTHERS AGAINST DPP HOMOLOG 1 (DROSOPHILA)
215706_X_AT	0.283812	ZYX	ZYXIN
211528_X_AT	0.283845	HLA-G	HLA-G HISTOCOMPATIBILITY ANTIGEN, CLASS I, G
218726_AT	0.28401	HJURP	HYPOTHETICAL PROTEIN DKFZP762E1312
204518_S_AT	0.284102	PPIC	PEPTIDYLPROLYL ISOMERASE C (CYCLOPHILIN C)
201091_S_AT	0.284115	CBX3	CHROMOBOX HOMOLOG 3 (HP1 GAMMA HOMOLOG, DROSOPHILA)
208795_S_AT	0.284204	MCM7	MCM7 MINICHROMOSOME MAINTENANCE DEFICIENT 7 (S. CEREVISIAE)
218460_AT	0.285597	HEATR2	HYPOTHETICAL PROTEIN FLJ20397
218543_S_AT	0.285748	PARP12	POLY (ADP-RIBOSE) POLYMERASE FAMILY, MEMBER 12
204083_S_AT	0.285956	TPM2	TROPOMYOSIN 2 (BETA)
219479_AT	0.286853	KDELC1	KDEL (LYS-ASP-GLU-LEU) CONTAINING 1
200967_AT	0.287398	PPIB	PEPTIDYLPROLYL ISOMERASE B (CYCLOPHILIN B)
204092_S_AT	0.287806	AURKA	AURORA KINASE A
202647_S_AT	0.287901	KRAS	V-HA-RAS HARVEY RAT SARCOMA VIRAL ONCOGENE HOMOLOG
219773_AT	0.288252	NOX4	NADPH OXIDASE 4
202761_S_AT	0.288476	SYNE2	SPECTRIN REPEAT CONTAINING, NUCLEAR ENVELOPE 2
203359_S_AT	0.288571	MYCBP	C-MYC BINDING PROTEIN
204427_S_AT	0.289096	TMED2	TRANSMEMBRANE EMP24 DOMAIN TRAFFICKING PROTEIN 2
212918_AT	0.29001	RECQL	RECQ PROTEIN-LIKE (DNA HELICASE Q1-LIKE)
209790_S_AT	0.290143	CASP6	CASPASE 6, APOPTOSIS-RELATED CYSTEINE PEPTIDASE
209149_S_AT	0.290315	TM9SF1	TRANSMEMBRANE 9 SUPERFAMILY MEMBER 1
219201_S_AT	0.290332	TWSG1	TWISTED GASTRULATION HOMOLOG 1 (DROSOPHILA)
207691_X_AT	0.290334	ENTPD1	ECTONUCLEOSIDE TRIPHOSPHATE DIPHOSPHOHYDROLASE 1
201063_AT	0.290493	RCN1	RETICULOCALBIN 1, EF-HAND CALCIUM BINDING DOMAIN
208639_X_AT	0.292427	PDIA6	PROTEIN DISULFIDE ISOMERASE FAMILY A, MEMBER 6
203046_S_AT	0.292524	TIMELESS	TIMELESS HOMOLOG (DROSOPHILA)
201016_AT	0.293448	EIF1AX	EUKARYOTIC TRANSLATION INITIATION FACTOR 1A, X-LINKED
206632_S_AT	0.293896	APOBEC3C	APOLIPOPROTEIN B MRNA EDITING ENZYME, CATALYTIC POLYPEPTIDE-LIKE 3B
209626_S_AT	0.294549	OSBPL3	OXYSTEROL BINDING PROTEIN-LIKE 3
214167_S_AT	0.294626	RPLP0-LIKE	SIMILAR TO RIBOSOMAL PROTEIN P0
209676_AT	0.294936	TFPI	TISSUE FACTOR PATHWAY INHIBITOR (LIPOPROTEIN-ASSOCIATED COAGULATION INHIBITOR)
207173_X_AT	0.295704	CDH11	CADHERIN 11, TYPE 2, OB-CADHERIN (OSTEOBLAST)
204451_AT	0.295847	FZD1	FRIZZLED HOMOLOG 1 (DROSOPHILA)
213134_X_AT	0.296037	BTG3	BTG FAMILY, MEMBER 3
200920_S_AT	0.297564	BTG1	B-CELL TRANSLOCATION GENE 1, ANTI-PROLIFERATIVE
214459_X_AT	0.297602	HLA-C	MAJOR HISTOCOMPATIBILITY COMPLEX, CLASS I, B
219588_S_AT	0.298454	NCAPG2	LEUCINE ZIPPER PROTEIN 5
203360_S_AT	0.299678	MYCBP	C-MYC BINDING PROTEIN
202763_AT	0.299862	CASP3	CASPASE 3, APOPTOSIS-RELATED CYSTEINE PEPTIDASE
218708_AT	0.300199	NXT1	NTF2-LIKE EXPORT FACTOR 1
208296_X_AT	0.300767	TNFAIP8	TUMOR NECROSIS FACTOR, ALPHA-INDUCED PROTEIN 8
48808_AT	0.300881	DHFR	DIHYDROFOLATE REDUCTASE
221185_S_AT	0.301018	IQCG	HYPOTHETICAL PROTEIN FLJ23571
202146_AT	0.301121	IFRD1	INTERFERON-RELATED DEVELOPMENTAL REGULATOR 1
212247_AT	0.301269	NUP205	NUCLEOPORIN 205KDA
212378_AT	0.30135	GART	PHOSPHORIBOSYLGLYCINAMIDE FORMYLTRANSFERASE, PHOSPHORIBOSYLGLYCINAMIDE SYNTHETASE, PHOSPHORIBOSYLAMINOIMIDAZOLE SYNTHETASE
211959_AT	0.301617	IGFBP5	INSULIN-LIKE GROWTH FACTOR BINDING PROTEIN 5
219973_AT	0.302055	ARSJ	ARYLSULFATASE J
203209_AT	0.302232	RFC5	REPLICATION FACTOR C (ACTIVATOR 1) 5, 36.5KDA
203748_X_AT	0.302464	RBMS1	RNA BINDING MOTIF, SINGLE STRANDED INTERACTING PROTEIN 1
217832_AT	0.302714	SYNCRIP	SYNAPTOTAGMIN BINDING, CYTOPLASMIC RNA INTERACTING PROTEIN
215127_S_AT	0.30275	RBMS1	RNA BINDING MOTIF, SINGLE STRANDED INTERACTING PROTEIN 1
214096_S_AT	0.304157	SHMT2	SERINE HYDROXYMETHYLTRANSFERASE 2 (MITOCHONDRIAL)
204240_S_AT	0.304879	SMC2	SMC2 STRUCTURAL MAINTENANCE OF CHROMOSOMES 2-LIKE 1 (YEAST)
201897_S_AT	0.305579	CKS1B	CDC28 PROTEIN KINASE REGULATORY SUBUNIT 1B
213238_AT	0.306198	ATP10D	ATPASE, CLASS V, TYPE 10D
201477_S_AT	0.306325	RRM1	RIBONUCLEOTIDE REDUCTASE M1 POLYPEPTIDE
205394_AT	0.306869	CHEK1	CHK1 CHECKPOINT HOMOLOG (S. POMBE)
221654_S_AT	0.308377	USP3	UBIQUITIN SPECIFIC PEPTIDASE 3
205559_S_AT	0.308628	PCSK5	PROPROTEIN CONVERTASE SUBTILISIN/KEXIN TYPE 5
212613_AT	0.308755	BTN3A2	BUTYROPHILIN, SUBFAMILY 3, MEMBER A2
201327_S_AT	0.308831	CCT6A	CHAPERONIN CONTAINING TCP1, SUBUNIT 6A (ZETA 1)
211864_S_AT	0.308847	FER1L3	FER-1-LIKE 3, MYOFERLIN (C. ELEGANS)
204844_AT	0.309006	ENPEP	GLUTAMYL AMINOPEPTIDASE (AMINOPEPTIDASE A)
212335_AT	0.309603	GNS	GLUCOSAMINE (N-ACETYL)-6-SULFATASE (SANFILIPPO DISEASE IIID)
214051_AT	0.309754	MGC39900	HYPOTHETICAL PROTEIN MGC39900
202532_S_AT	0.310114	DHFR	DIHYDROFOLATE REDUCTASE
221245_S_AT	0.310222	NA	NA
202534_X_AT	0.310292	DHFR	DIHYDROFOLATE REDUCTASE
206432_AT	0.310387	HAS2	HYALURONAN SYNTHASE 2
211792_S_AT	0.310919	CDKN2C	CYCLIN-DEPENDENT KINASE INHIBITOR 2C (P18, INHIBITS CDK4)
219038_AT	0.310961	MORC4	MORC FAMILY CW-TYPE ZINC FINGER 4
201399_S_AT	0.310988	TRAM1	TRANSLOCATION ASSOCIATED MEMBRANE PROTEIN 1
218008_AT	0.3111	C7ORF42	HYPOTHETICAL PROTEIN FLJ10099
202234_S_AT	0.311366	SLC16A1	SOLUTE CARRIER FAMILY 16 (MONOCARBOXYLIC ACID TRANSPORTERS), MEMBER 1
200921_S_AT	0.311848	BTG1	B-CELL TRANSLOCATION GENE 1, ANTI-PROLIFERATIVE
218247_S_AT	0.312223	MEX3C	RING FINGER AND KH DOMAIN CONTAINING 2
204306_S_AT	0.312271	CD151	CD151 ANTIGEN (RAPH BLOOD GROUP)
203138_AT	0.312489	HAT1	HISTONE ACETYLTRANSFERASE 1
218559_S_AT	0.312644	MAFB	V-MAF MUSCULOAPONEUROTIC FIBROSARCOMA ONCOGENE HOMOLOG B (AVIAN)
218400_AT	0.312818	OAS3	2'-5'-OLIGOADENYLATE SYNTHETASE 3, 100KDA
209012_AT	0.313363	TRIO	TRIPLE FUNCTIONAL DOMAIN (PTPRF INTERACTING)
214752_X_AT	0.314442	FLNA	FILAMIN A, ALPHA (ACTIN BINDING PROTEIN 280)
209183_S_AT	0.314461	C10ORF10	CHROMOSOME 10 OPEN READING FRAME 10
202149_AT	0.315061	NEDD9	NEURAL PRECURSOR CELL EXPRESSED, DEVELOPMENTALLY DOWN-REGULATED 9
208812_X_AT	0.31679	HLA-C	MAJOR HISTOCOMPATIBILITY COMPLEX, CLASS I, B
200974_AT	0.317174	ACTG2	ACTIN, ALPHA 2, SMOOTH MUSCLE, AORTA
208689_S_AT	0.31768	RPN2	RIBOPHORIN II
213301_X_AT	0.31777	TRIM24	TRIPARTITE MOTIF-CONTAINING 24
212265_AT	0.317807	QKI	QUAKING HOMOLOG, KH DOMAIN RNA BINDING (MOUSE)
202008_S_AT	0.319003	NID1	NIDOGEN 1
214830_AT	0.319297	SLC38A6	SOLUTE CARRIER FAMILY 38, MEMBER 6
219684_AT	0.319489	RTP4	RECEPTOR TRANSPORTER PROTEIN 4
204641_AT	0.320305	NEK2	NIMA (NEVER IN MITOSIS GENE A)-RELATED KINASE 2
221885_AT	0.320939	DENND2A	DENN/MADD DOMAIN CONTAINING 2A
210757_X_AT	0.321366	DAB2	DISABLED HOMOLOG 2, MITOGEN-RESPONSIVE PHOSPHOPROTEIN (DROSOPHILA)
212481_S_AT	0.322247	TPM4	TROPOMYOSIN 4
204391_X_AT	0.322645	TRIM24	TRIPARTITE MOTIF-CONTAINING 24
211732_X_AT	0.322716	HNMT	HISTAMINE N-METHYLTRANSFERASE
217436_X_AT	0.322772	HLA-G	HLA-G HISTOCOMPATIBILITY ANTIGEN, CLASS I, G
204082_AT	0.322939	PBX3	PRE-B-CELL LEUKEMIA TRANSCRIPTION FACTOR 3
219555_S_AT	0.322965	CENPN	CHROMOSOME 16 OPEN READING FRAME 60
202877_S_AT	0.323325	CD93	CD93 ANTIGEN
221529_S_AT	0.324595	PLVAP	PLASMALEMMA VESICLE ASSOCIATED PROTEIN
218542_AT	0.324821	CEP55	CENTROSOMAL PROTEIN 55KDA
213790_AT	0.324901	ADAM12	ADAM METALLOPEPTIDASE DOMAIN 12 (MELTRIN ALPHA)
208309_S_AT	0.325025	MALT1	MUCOSA ASSOCIATED LYMPHOID TISSUE LYMPHOMA TRANSLOCATION GENE 1
210815_S_AT	0.325156	CALCRL	CALCITONIN RECEPTOR-LIKE
212721_AT	0.3254	SFRS12	SPLICING FACTOR, ARGININE/SERINE-RICH 12
201147_S_AT	0.325425	TIMP3	TIMP METALLOPEPTIDASE INHIBITOR 3 (SORSBY FUNDUS DYSTROPHY, PSEUDOINFLAMMATORY)
208877_AT	0.327088	PAK2	P21 (CDKN1A)-ACTIVATED KINASE 2
212022_S_AT	0.328011	MKI67	ANTIGEN IDENTIFIED BY MONOCLONAL ANTIBODY KI-67
210101_X_AT	0.328193	SH3GLB1	SH3-DOMAIN GRB2-LIKE ENDOPHILIN B1
217985_S_AT	0.328715	BAZ1A	BROMODOMAIN ADJACENT TO ZINC FINGER DOMAIN, 1A
212175_S_AT	0.329198	AK2	ADENYLATE KINASE 2
202864_S_AT	0.329374	SP100	SP100 NUCLEAR ANTIGEN
203143_S_AT	0.329537	KIAA0040	KIAA0040
202903_AT	0.329611	LSM5	LSM5 HOMOLOG, U6 SMALL NUCLEAR RNA ASSOCIATED (S. CEREVISIAE)
221677_S_AT	0.329643	DONSON	DOWNSTREAM NEIGHBOR OF SON
202756_S_AT	0.330368	GPC1	GLYPICAN 1
212724_AT	0.330397	RND3	RHO FAMILY GTPASE 3
202006_AT	0.330695	PTPN12	PROTEIN TYROSINE PHOSPHATASE, NON-RECEPTOR TYPE 12
211924_S_AT	0.331037	PLAUR	PLASMINOGEN ACTIVATOR, UROKINASE RECEPTOR
218826_AT	0.33184	SLC35F2	SOLUTE CARRIER FAMILY 35, MEMBER F2
208961_S_AT	0.332472	KLF6	KRUPPEL-LIKE FACTOR 6
202531_AT	0.332477	IRF1	INTERFERON REGULATORY FACTOR 1
213746_S_AT	0.33269	FLNA	FILAMIN A, ALPHA (ACTIN BINDING PROTEIN 280)
209884_S_AT	0.332752	SLC4A7	SOLUTE CARRIER FAMILY 4, SODIUM BICARBONATE COTRANSPORTER, MEMBER 7
216041_X_AT	0.332862	GRN	GRANULIN
201259_S_AT	0.333664	SYPL1	SYNAPTOPHYSIN-LIKE 1
222101_S_AT	0.33374	DCHS1	DACHSOUS 1 (DROSOPHILA)
200634_AT	0.333749	PFN1	PROFILIN 1
219249_S_AT	0.334149	FKBP10	FK506 BINDING PROTEIN 10, 65 KDA
214097_AT	0.334172	RPS21	RIBOSOMAL PROTEIN S21
208628_S_AT	0.334183	YBX1	Y BOX BINDING PROTEIN 1
209487_AT	0.334365	RBPMS	RNA BINDING PROTEIN WITH MULTIPLE SPLICING
209226_S_AT	0.334368	TNPO1	TRANSPORTIN 1
218418_S_AT	0.334378	ANKRD25	ANKYRIN REPEAT DOMAIN 25
202951_AT	0.334698	STK38	SERINE/THREONINE KINASE 38
211787_S_AT	0.334756	EIF4A1	EUKARYOTIC TRANSLATION INITIATION FACTOR 4A, ISOFORM 1
202932_AT	0.334834	YES1	V-YES-1 YAMAGUCHI SARCOMA VIRAL ONCOGENE HOMOLOG 1
222039_AT	0.335042	LOC146909	HYPOTHETICAL PROTEIN LOC146909
213320_AT	0.335711	PRMT3	PROTEIN ARGININE METHYLTRANSFERASE 3
206501_X_AT	0.335937	ETV1	ETS VARIANT GENE 1
205046_AT	0.336018	CENPE	CENTROMERE PROTEIN E, 312KDA
204575_S_AT	0.33612	MMP19	MATRIX METALLOPROTEINASE 18
201795_AT	0.336562	LBR	LAMIN B RECEPTOR
207668_X_AT	0.33697	PDIA6	PROTEIN DISULFIDE ISOMERASE FAMILY A, MEMBER 6
201530_X_AT	0.336977	EIF4A1	EUKARYOTIC TRANSLATION INITIATION FACTOR 4A, ISOFORM 1
212825_AT	0.337315	PAXIP1	PAX INTERACTING (WITH TRANSCRIPTION-ACTIVATION DOMAIN) PROTEIN 1
206847_S_AT	0.33742	HOXA7	HOMEOBOX A7
218277_S_AT	0.337441	DHX40	DEAH (ASP-GLU-ALA-HIS) BOX POLYPEPTIDE 40
221886_AT	0.337691	DENND2A	DENN/MADD DOMAIN CONTAINING 2A
218717_S_AT	0.337817	LEPREL1	LEPRECAN-LIKE 1
207876_S_AT	0.337959	FLNC	FILAMIN C, GAMMA (ACTIN BINDING PROTEIN 280)
218384_AT	0.33842	CARHSP1	CALCIUM REGULATED HEAT STABLE PROTEIN 1, 24KDA
201555_AT	0.338578	MCM3	MCM3 MINICHROMOSOME MAINTENANCE DEFICIENT 3 (S. CEREVISIAE)
218839_AT	0.338828	HEY1	HAIRY/ENHANCER-OF-SPLIT RELATED WITH YRPW MOTIF 1
204118_AT	0.338979	CD48	CD48 ANTIGEN (B-CELL MEMBRANE PROTEIN)
210423_S_AT	0.339068	SLC11A1	SOLUTE CARRIER FAMILY 11 (PROTON-COUPLED DIVALENT METAL ION TRANSPORTERS), MEMBER 1
218584_AT	0.339318	TCTN1	TECTONIC
208983_S_AT	0.340021	PECAM1	PLATELET/ENDOTHELIAL CELL ADHESION MOLECULE (CD31 ANTIGEN)
203044_AT	0.340222	CHSY1	CARBOHYDRATE (CHONDROITIN) SYNTHASE 1
219119_AT	0.340343	LSM8	LSM8 HOMOLOG, U6 SMALL NUCLEAR RNA ASSOCIATED (S. CEREVISIAE)
215399_S_AT	0.340881	OS9	AMPLIFIED IN OSTEOSARCOMA
201261_X_AT	0.341126	BGN	BIGLYCAN
213905_X_AT	0.341158	TSHZ1	SEROLOGICALLY DEFINED COLON CANCER ANTIGEN 33
201930_AT	0.341377	MCM6	MCM6 MINICHROMOSOME MAINTENANCE DEFICIENT 6 (MIS5 HOMOLOG, S. POMBE) (S. CEREVISIAE)
53071_S_AT	0.341745	FLJ22222	HYPOTHETICAL PROTEIN FLJ22222
220238_S_AT	0.341989	KLHL7	KELCH-LIKE 7 (DROSOPHILA)
204353_S_AT	0.342767	POT1	POT1 PROTECTION OF TELOMERES 1 HOMOLOG (S. POMBE)
213811_X_AT	0.343155	TCF3	TRANSCRIPTION FACTOR 3 (E2A IMMUNOGLOBULIN ENHANCER BINDING FACTORS E12/E47)
200790_AT	0.343252	ODC1	ORNITHINE DECARBOXYLASE 1
209153_S_AT	0.343621	TCF3	TRANSCRIPTION FACTOR 3 (E2A IMMUNOGLOBULIN ENHANCER BINDING FACTORS E12/E47)
204326_X_AT	0.343673	MT1X	METALLOTHIONEIN 1X
217751_AT	0.344306	GSTK1	GLUTATHIONE S-TRANSFERASE SUBUNIT 13 HOMOLOG
217919_S_AT	0.344564	MRPL42	MITOCHONDRIAL RIBOSOMAL PROTEIN L42
209053_S_AT	0.34513	WHSC1	WOLF-HIRSCHHORN SYNDROME CANDIDATE 1
218282_AT	0.345577	EDEM2	CHROMOSOME 20 OPEN READING FRAME 31
213399_X_AT	0.345702	RPN2	RIBOPHORIN II
212334_AT	0.345722	GNS	GLUCOSAMINE (N-ACETYL)-6-SULFATASE (SANFILIPPO DISEASE IIID)
210041_S_AT	0.345891	PGM3	PHOSPHOGLUCOMUTASE 3
209917_S_AT	0.345999	TP53AP1	TP53 ACTIVATED PROTEIN 1
209900_S_AT	0.346635	SLC16A1	SOLUTE CARRIER FAMILY 16 (MONOCARBOXYLIC ACID TRANSPORTERS), MEMBER 1
217061_S_AT	0.346763	ETV1	ETS VARIANT GENE 1
204709_S_AT	0.346883	KIF23	KINESIN FAMILY MEMBER 23
203725_AT	0.347031	GADD45A	GROWTH ARREST AND DNA-DAMAGE-INDUCIBLE, ALPHA
219258_AT	0.347769	TIPIN	TIMELESS-INTERACTING PROTEIN
221972_S_AT	0.348187	SDF4	STROMAL CELL DERIVED FACTOR 4
210018_X_AT	0.348504	MALT1	MUCOSA ASSOCIATED LYMPHOID TISSUE LYMPHOMA TRANSLOCATION GENE 1
202904_S_AT	0.348646	LSM5	LSM5 HOMOLOG, U6 SMALL NUCLEAR RNA ASSOCIATED (S. CEREVISIAE)
219037_AT	0.348843	RRP15	CGI-115 PROTEIN
205339_AT	0.349177	STIL	SCL/TAL1 INTERRUPTING LOCUS
218131_S_AT	0.349398	GATAD2A	GATA ZINC FINGER DOMAIN CONTAINING 2A
204085_S_AT	0.349469	CLN5	CEROID-LIPOFUSCINOSIS, NEURONAL 5
207172_S_AT	0.349935	CDH11	CADHERIN 11, TYPE 2, OB-CADHERIN (OSTEOBLAST)
218438_S_AT	0.350298	MED28	MEDIATOR OF RNA POLYMERASE II TRANSCRIPTION, SUBUNIT 28 HOMOLOG (YEAST)
213524_S_AT	0.350647	G0S2	G0/G1SWITCH 2
205573_S_AT	0.350767	SNX7	DKFZP564F052 PROTEIN
212917_X_AT	0.350806	RECQL	RECQ PROTEIN-LIKE (DNA HELICASE Q1-LIKE)
209514_S_AT	0.350999	RAB27A	RAB27A, MEMBER RAS ONCOGENE FAMILY
206082_AT	0.35118	HCP5	HLA COMPLEX P5
219869_S_AT	0.351198	SLC39A8	SOLUTE CARRIER FAMILY 39 (ZINC TRANSPORTER), MEMBER 8
200890_S_AT	0.351457	SSR1	SIGNAL SEQUENCE RECEPTOR, ALPHA (TRANSLOCON-ASSOCIATED PROTEIN ALPHA)
219522_AT	0.352871	FJX1	FOUR JOINTED BOX 1 (DROSOPHILA)
218741_AT	0.353119	CENPM	CHROMOSOME 22 OPEN READING FRAME 18
210992_X_AT	0.353677	FCGR2C	FC FRAGMENT OF IGG, LOW AFFINITY IIC, RECEPTOR FOR (CD32)
202728_S_AT	0.353692	LTBP1	LATENT TRANSFORMING GROWTH FACTOR BETA BINDING PROTEIN 1
211934_X_AT	0.354066	GANAB	GLUCOSIDASE, ALPHA; NEUTRAL AB
202766_S_AT	0.354196	FBN1	FIBRILLIN 1 (MARFAN SYNDROME)
207672_AT	0.35426	RFX4	REGULATORY FACTOR X, 4 (INFLUENCES HLA CLASS II EXPRESSION)
219209_AT	0.35445	IFIH1	INTERFERON INDUCED WITH HELICASE C DOMAIN 1
201011_AT	0.354611	RPN1	RIBOPHORIN I
1053_AT	0.354659	RFC2	REPLICATION FACTOR C (ACTIVATOR 1) 2, 40KDA
220085_AT	0.355128	HELLS	HELICASE, LYMPHOID-SPECIFIC
202758_S_AT	0.355865	RFXANK	REGULATORY FACTOR X-ASSOCIATED ANKYRIN-CONTAINING PROTEIN
205364_AT	0.356317	ACOX2	ACYL-COENZYME A OXIDASE 2, BRANCHED CHAIN
213553_X_AT	0.356367	APOC1	APOLIPOPROTEIN C-I
212776_S_AT	0.356584	OBSL1	OBSCURIN-LIKE 1
214297_AT	0.357177	CSPG4	CHONDROITIN SULFATE PROTEOGLYCAN 4 (MELANOMA-ASSOCIATED)
218115_AT	0.357571	ASF1B	ASF1 ANTI-SILENCING FUNCTION 1 HOMOLOG B (S. CEREVISIAE)
203564_AT	0.357887	FANCG	FANCONI ANEMIA, COMPLEMENTATION GROUP G
201503_AT	0.358232	G3BP1	RAS-GTPASE-ACTIVATING PROTEIN SH3-DOMAIN-BINDING PROTEIN
201096_S_AT	0.358291	ARF4	ADP-RIBOSYLATION FACTOR 4
202527_S_AT	0.358908	SMAD4	SMAD, MOTHERS AGAINST DPP HOMOLOG 4 (DROSOPHILA)
200712_S_AT	0.35921	MAPRE1	MICROTUBULE-ASSOCIATED PROTEIN, RP/EB FAMILY, MEMBER 1
221676_S_AT	0.359722	CORO1C	CORONIN, ACTIN BINDING PROTEIN, 1C
210904_S_AT	0.359804	IL13RA1	INTERLEUKIN 13 RECEPTOR, ALPHA 1
204485_S_AT	0.359966	TOM1L1	TARGET OF MYB1-LIKE 1 (CHICKEN)
204078_AT	0.360173	SC65	SYNAPTONEMAL COMPLEX PROTEIN SC65
202595_S_AT	0.360257	LEPROTL1	LEPTIN RECEPTOR OVERLAPPING TRANSCRIPT-LIKE 1
202185_AT	0.360319	PLOD3	PROCOLLAGEN-LYSINE, 2-OXOGLUTARATE 5-DIOXYGENASE 3
217975_AT	0.360449	WBP5	WW DOMAIN BINDING PROTEIN 5
201476_S_AT	0.360888	RRM1	RIBONUCLEOTIDE REDUCTASE M1 POLYPEPTIDE
221436_S_AT	0.361079	CDCA3	CELL DIVISION CYCLE ASSOCIATED 3
200838_AT	0.361148	CTSB	CATHEPSIN B
213018_AT	0.361207	GATAD1	GATA ZINC FINGER DOMAIN CONTAINING 1
218593_AT	0.361385	RBM28	RNA BINDING MOTIF PROTEIN 28
213491_X_AT	0.361589	RPN2	RIBOPHORIN II
213136_AT	0.362015	PTPN2	PROTEIN TYROSINE PHOSPHATASE, NON-RECEPTOR TYPE 2
203429_S_AT	0.36248	C1ORF9	CHROMOSOME 1 OPEN READING FRAME 9
205091_X_AT	0.362502	RECQL	RECQ PROTEIN-LIKE (DNA HELICASE Q1-LIKE)
202468_S_AT	0.363046	CTNNAL1	CATENIN (CADHERIN-ASSOCIATED PROTEIN), ALPHA-LIKE 1
45297_AT	0.363509	EHD2	EH-DOMAIN CONTAINING 2
219329_S_AT	0.36382	C2ORF28	CHROMOSOME 2 OPEN READING FRAME 28
201181_AT	0.363969	GNAI3	GUANINE NUCLEOTIDE BINDING PROTEIN (G PROTEIN), ALPHA INHIBITING ACTIVITY POLYPEPTIDE 3
202697_AT	0.364373	NUDT21	NUDIX (NUCLEOSIDE DIPHOSPHATE LINKED MOIETY X)-TYPE MOTIF 21
213006_AT	0.364896	CEBPD	CCAAT/ENHANCER BINDING PROTEIN (C/EBP), DELTA
211284_S_AT	0.364958	GRN	GRANULIN
204258_AT	0.364959	CHD1	CHROMODOMAIN HELICASE DNA BINDING PROTEIN 1
203164_AT	0.365918	SLC33A1	SOLUTE CARRIER FAMILY 33 (ACETYL-COA TRANSPORTER), MEMBER 1
209386_AT	0.36641	TM4SF1	TRANSMEMBRANE 4 L SIX FAMILY MEMBER 1
209463_S_AT	0.366573	TAF12	TAF12 RNA POLYMERASE II, TATA BOX BINDING PROTEIN (TBP)-ASSOCIATED FACTOR, 20KDA
209606_AT	0.366621	PSCDBP	PLECKSTRIN HOMOLOGY, SEC7 AND COILED-COIL DOMAINS, BINDING PROTEIN
214992_S_AT	0.366625	DNASE2	DEOXYRIBONUCLEASE II, LYSOSOMAL
204912_AT	0.366925	IL10RA	INTERLEUKIN 10 RECEPTOR, ALPHA
201398_S_AT	0.366952	TRAM1	TRANSLOCATION ASSOCIATED MEMBRANE PROTEIN 1
212723_AT	0.367085	JMJD6	PHOSPHATIDYLSERINE RECEPTOR
218594_AT	0.367122	HEATR1	HEAT REPEAT CONTAINING 1
212268_AT	0.367639	SERPINB1	SERPIN PEPTIDASE INHIBITOR, CLADE B (OVALBUMIN), MEMBER 1
214095_AT	0.367883	SHMT2	SERINE HYDROXYMETHYLTRANSFERASE 2 (MITOCHONDRIAL)
210514_X_AT	0.368003	HLA-G	HLA-G HISTOCOMPATIBILITY ANTIGEN, CLASS I, G
206314_AT	0.36854	ZNF167	ZINC FINGER PROTEIN 167
213422_S_AT	0.368641	MXRA8	MATRIX-REMODELLING ASSOCIATED 8
48531_AT	0.369368	TNIP2	TNFAIP3 INTERACTING PROTEIN 2
205932_S_AT	0.369834	MSX1	MSH HOMEOBOX HOMOLOG 1 (DROSOPHILA)
214435_X_AT	0.369871	RALA	V-RAL SIMIAN LEUKEMIA VIRAL ONCOGENE HOMOLOG A (RAS RELATED)
207467_X_AT	0.369997	CAST	CALPASTATIN
205053_AT	0.370893	PRIM1	PRIMASE, POLYPEPTIDE 1, 49KDA
219403_S_AT	0.370916	HPSE	HEPARANASE
201655_S_AT	0.371058	HSPG2	HEPARAN SULFATE PROTEOGLYCAN 2 (PERLECAN)
221016_S_AT	0.3716	TCF7L1	TRANSCRIPTION FACTOR 7-LIKE 1 (T-CELL SPECIFIC, HMG-BOX)
209949_AT	0.371692	NCF2	NEUTROPHIL CYTOSOLIC FACTOR 2 (65KDA, CHRONIC GRANULOMATOUS DISEASE, AUTOSOMAL 2)
206316_S_AT	0.372231	KNTC1	KINETOCHORE ASSOCIATED 1
218992_AT	0.373362	C9ORF46	CHROMOSOME 9 OPEN READING FRAME 46
208790_S_AT	0.373389	PTRF	POLYMERASE I AND TRANSCRIPT RELEASE FACTOR
218093_S_AT	0.373497	ANKRD10	ANKYRIN REPEAT DOMAIN 10
200778_S_AT	0.373542	40423	SEPTIN 2
219703_AT	0.37377	MNS1	MEIOSIS-SPECIFIC NUCLEAR STRUCTURAL 1
218782_S_AT	0.373893	ATAD2	ATPASE FAMILY, AAA DOMAIN CONTAINING 2
213906_AT	0.374416	MYBL1	V-MYB MYELOBLASTOSIS VIRAL ONCOGENE HOMOLOG (AVIAN)-LIKE 1
212300_AT	0.374496	TXLNA	TAXILIN ALPHA
201407_S_AT	0.374788	PPP1CB	PROTEIN PHOSPHATASE 1, CATALYTIC SUBUNIT, BETA ISOFORM
205393_S_AT	0.374886	CHEK1	CHK1 CHECKPOINT HOMOLOG (S. POMBE)
202950_AT	0.374891	CRYZ	CRYSTALLIN, ZETA (QUINONE REDUCTASE)
218252_AT	0.375052	CKAP2	CYTOSKELETON ASSOCIATED PROTEIN 2
200654_AT	0.375079	P4HB	PROCOLLAGEN-PROLINE, 2-OXOGLUTARATE 4-DIOXYGENASE (PROLINE 4-HYDROXYLASE), BETA POLYPEPTIDE
212023_S_AT	0.375195	MKI67	ANTIGEN IDENTIFIED BY MONOCLONAL ANTIBODY KI-67
205812_S_AT	0.375261	TMED9	TRANSMEMBRANE EMP24 PROTEIN TRANSPORT DOMAIN CONTAINING 9
214812_S_AT	0.37542	MOBKL1B	MOB1, MPS ONE BINDER KINASE ACTIVATOR-LIKE 1B (YEAST)
208918_S_AT	0.376079	NADK	NAD KINASE
91816_F_AT	0.376258	MEX3D	RING FINGER AND KH DOMAIN CONTAINING 1
205992_S_AT	0.376478	IL15	INTERLEUKIN 15
201980_S_AT	0.376555	RSU1	RAS SUPPRESSOR PROTEIN 1
203411_S_AT	0.376706	LMNA	LAMIN A/C
221058_S_AT	0.376818	CKLF	CHEMOKINE-LIKE FACTOR
209344_AT	0.376882	TPM4	TROPOMYOSIN 4
214430_AT	0.377035	GLA	GALACTOSIDASE, ALPHA
221510_S_AT	0.377203	GLS	GLUTAMINASE
201673_S_AT	0.377376	GYS1	GLYCOGEN SYNTHASE 1 (MUSCLE)
218724_S_AT	0.377422	TGIF2	HYPOTHETICAL PROTEIN LOC57163
213988_S_AT	0.377579	SAT1	SPERMIDINE/SPERMINE N1-ACETYLTRANSFERASE
201722_S_AT	0.378184	GALNT1	UDP-N-ACETYL-ALPHA-D-GALACTOSAMINE:POLYPEPTIDE N-ACETYLGALACTOSAMINYLTRANSFERASE 1 (GALNAC-T1)
217523_AT	0.378289	CD44	CD44 ANTIGEN (INDIAN BLOOD GROUP)
203343_AT	0.378307	UGDH	UDP-GLUCOSE DEHYDROGENASE
202223_AT	0.378323	STT3A	STT3, SUBUNIT OF THE OLIGOSACCHARYLTRANSFERASE COMPLEX, HOMOLOG A (S. CEREVISIAE)
218387_S_AT	0.37863	PGLS	6-PHOSPHOGLUCONOLACTONASE
210776_X_AT	0.379392	TCF3	TRANSCRIPTION FACTOR 3 (E2A IMMUNOGLOBULIN ENHANCER BINDING FACTORS E12/E47)
213379_AT	0.379469	COQ2	COENZYME Q2 HOMOLOG, PRENYLTRANSFERASE (YEAST)
33304_AT	0.379501	ISG20	INTERFERON STIMULATED EXONUCLEASE GENE 20KDA
202706_S_AT	0.379671	UMPS	URIDINE MONOPHOSPHATE SYNTHETASE (OROTATE PHOSPHORIBOSYL TRANSFERASE AND OROTIDINE-5'-DECARBOXYLASE)
212900_AT	0.379675	SEC24A	SEC24 RELATED GENE FAMILY, MEMBER A (S. CEREVISIAE)
202195_S_AT	0.379679	TMED5	TRANSMEMBRANE EMP24 PROTEIN TRANSPORT DOMAIN CONTAINING 5
218738_S_AT	0.380237	RNF138	RING FINGER PROTEIN 138
212739_S_AT	0.380274	NME4	NON-METASTATIC CELLS 4, PROTEIN EXPRESSED IN
204158_S_AT	0.380721	TCIRG1	T-CELL, IMMUNE REGULATOR 1, ATPASE, H+ TRANSPORTING, LYSOSOMAL V0 SUBUNIT A3
202188_AT	0.381328	NUP93	NUCLEOPORIN 93KDA
203052_AT	0.381551	C2	COMPLEMENT COMPONENT 2
216483_S_AT	0.382065	C19ORF10	CHROMOSOME 19 OPEN READING FRAME 10
203455_S_AT	0.382404	SAT1	SPERMIDINE/SPERMINE N1-ACETYLTRANSFERASE
204698_AT	0.382525	ISG20	INTERFERON STIMULATED EXONUCLEASE GENE 20KDA
205816_AT	0.382787	ITGB8	INTEGRIN, BETA 8
209711_AT	0.383017	SLC35D1	SOLUTE CARRIER FAMILY 35 (UDP-GLUCURONIC ACID/UDP-N-ACETYLGALACTOSAMINE DUAL TRANSPORTER), MEMBER D1
201774_S_AT	0.383107	NCAPD2	CHROMOSOME CONDENSATION-RELATED SMC-ASSOCIATED PROTEIN 1
220750_S_AT	0.383964	LEPRE1	LEUCINE PROLINE-ENRICHED PROTEOGLYCAN (LEPRECAN) 1
209015_S_AT	0.384234	DNAJB6	DNAJ (HSP40) HOMOLOG, SUBFAMILY B, MEMBER 6
202816_S_AT	0.384244	SS18	SYNOVIAL SARCOMA TRANSLOCATION, CHROMOSOME 18
200037_S_AT	0.384246	CBX3	CHROMOBOX HOMOLOG 3 (HP1 GAMMA HOMOLOG, DROSOPHILA)
202853_S_AT	0.38435	RYK	RYK RECEPTOR-LIKE TYROSINE KINASE
204126_S_AT	0.384445	CDC45L	CDC45 CELL DIVISION CYCLE 45-LIKE (S. CEREVISIAE)
222028_AT	0.384601	ZNF45	ZINC FINGER PROTEIN 45
202957_AT	0.384625	HCLS1	HEMATOPOIETIC CELL-SPECIFIC LYN SUBSTRATE 1
204573_AT	0.384803	CROT	CARNITINE O-OCTANOYLTRANSFERASE
214056_AT	0.384837	MCL1	MYELOID CELL LEUKEMIA SEQUENCE 1 (BCL2-RELATED)
200751_S_AT	0.384951	HNRNPC	HETEROGENEOUS NUCLEAR RIBONUCLEOPROTEIN C (C1/C2)
217972_AT	0.385052	CHCHD3	COILED-COIL-HELIX-COILED-COIL-HELIX DOMAIN CONTAINING 3
221641_S_AT	0.385304	ACOT9	ACYL-COA THIOESTERASE 9
210187_AT	0.385563	FKBP1A	FK506 BINDING PROTEIN 1A, 12KDA
209674_AT	0.385621	CRY1	CRYPTOCHROME 1 (PHOTOLYASE-LIKE)
218349_S_AT	0.385631	ZWILCH	ZWILCH, KINETOCHORE ASSOCIATED, HOMOLOG (DROSOPHILA)
221923_S_AT	0.385863	NPM1	NUCLEOPHOSMIN (NUCLEOLAR PHOSPHOPROTEIN B23, NUMATRIN)
201970_S_AT	0.385943	NASP	NUCLEAR AUTOANTIGENIC SPERM PROTEIN (HISTONE-BINDING)
208103_S_AT	0.386076	ANP32E	ACIDIC (LEUCINE-RICH) NUCLEAR PHOSPHOPROTEIN 32 FAMILY, MEMBER E
200989_AT	0.387044	HIF1A	HYPOXIA-INDUCIBLE FACTOR 1, ALPHA SUBUNIT (BASIC HELIX-LOOP-HELIX TRANSCRIPTION FACTOR)
205081_AT	0.387131	CRIP1	CYSTEINE-RICH PROTEIN 1 (INTESTINAL)
208394_X_AT	0.387239	ESM1	ENDOTHELIAL CELL-SPECIFIC MOLECULE 1
212775_AT	0.387244	OBSL1	OBSCURIN-LIKE 1
201841_S_AT	0.387493	HSPB1	HEAT SHOCK 27KDA PROTEIN 1
218772_X_AT	0.387506	TMEM38B	TRANSMEMBRANE PROTEIN 38B
209969_S_AT	0.387936	STAT1	SIGNAL TRANSDUCER AND ACTIVATOR OF TRANSCRIPTION 1, 91KDA
201859_AT	0.388045	SRGN	PROTEOGLYCAN 1, SECRETORY GRANULE
206364_AT	0.388137	KIF14	KINESIN FAMILY MEMBER 14
218681_S_AT	0.388872	SDF2L1	STROMAL CELL-DERIVED FACTOR 2-LIKE 1
219010_AT	0.389356	C1ORF106	CHROMOSOME 1 OPEN READING FRAME 106
212169_AT	0.389427	FKBP9L	FK506 BINDING PROTEIN 9, 63 KDA
212003_AT	0.389611	C1ORF144	CHROMOSOME 1 OPEN READING FRAME 144
208626_S_AT	0.389773	VAT1	VESICLE AMINE TRANSPORT PROTEIN 1 HOMOLOG (T CALIFORNICA)
208443_X_AT	0.390157	SHOX2	SHORT STATURE HOMEOBOX 2
219494_AT	0.390378	RAD54B	FIBRINOGEN SILENCER BINDING PROTEIN
219565_AT	0.390392	CYP20A1	CYTOCHROME P450, FAMILY 20, SUBFAMILY A, POLYPEPTIDE 1
209891_AT	0.390481	SPC25	SPINDLE POLE BODY COMPONENT 25 HOMOLOG (S. CEREVISIAE)
200652_AT	0.39051	SSR2	SIGNAL SEQUENCE RECEPTOR, BETA (TRANSLOCON-ASSOCIATED PROTEIN BETA)
213572_S_AT	0.390587	SERPINB1	SERPIN PEPTIDASE INHIBITOR, CLADE B (OVALBUMIN), MEMBER 1
204523_AT	0.390774	ZNF140	ZINC FINGER PROTEIN 140 (CLONE PHZ-39)
205298_S_AT	0.391068	BTN2A2	BUTYROPHILIN, SUBFAMILY 2, MEMBER A2
222294_S_AT	0.391178	EIF2C2	EUKARYOTIC TRANSLATION INITIATION FACTOR 2C, 2
219390_AT	0.391388	FKBP14	FK506 BINDING PROTEIN 14, 22 KDA
208716_S_AT	0.3915	TMCO1	TRANSMEMBRANE AND COILED-COIL DOMAINS 1
213168_AT	0.391585	SP3	SP3 TRANSCRIPTION FACTOR
218109_S_AT	0.391628	MFSD1	MAJOR FACILITATOR SUPERFAMILY DOMAIN CONTAINING 1
209393_S_AT	0.392072	EIF4E2	EUKARYOTIC TRANSLATION INITIATION FACTOR 4E MEMBER 2
207657_X_AT	0.393311	TNPO1	TRANSPORTIN 1
211367_S_AT	0.393443	CASP1	CASPASE 1, APOPTOSIS-RELATED CYSTEINE PEPTIDASE (INTERLEUKIN 1, BETA, CONVERTASE)
206245_S_AT	0.393988	IVNS1ABP	INFLUENZA VIRUS NS1A BINDING PROTEIN
201888_S_AT	0.394909	IL13RA1	INTERLEUKIN 13 RECEPTOR, ALPHA 1
203957_AT	0.395319	E2F6	E2F TRANSCRIPTION FACTOR 6
201466_S_AT	0.395378	JUN	V-JUN SARCOMA VIRUS 17 ONCOGENE HOMOLOG (AVIAN)
208310_S_AT	0.395598	C7ORF28B	DKFZP586I1023 PROTEIN
212194_S_AT	0.395698	TM9SF4	TRANSMEMBRANE 9 SUPERFAMILY PROTEIN MEMBER 4
208642_S_AT	0.395804	XRCC5	X-RAY REPAIR COMPLEMENTING DEFECTIVE REPAIR IN CHINESE HAMSTER CELLS 5 (DOUBLE-STRAND-BREAK REJOINING; KU AUTOANTIGEN, 80KDA)
205580_S_AT	0.396048	HRH1	HISTAMINE RECEPTOR H1
209464_AT	0.396178	AURKB	AURORA KINASE B
218924_S_AT	0.39634	CTBS	CHITOBIASE, DI-N-ACETYL-
212590_AT	0.396352	RRAS2	RELATED RAS VIRAL (R-RAS) ONCOGENE HOMOLOG 2
204900_X_AT	0.396473	SAP30	SIN3A-ASSOCIATED PROTEIN, 30KDA
201762_S_AT	0.396781	PSME2	PROTEASOME (PROSOME, MACROPAIN) ACTIVATOR SUBUNIT 2 (PA28 BETA)
208581_X_AT	0.396845	MT1X	METALLOTHIONEIN 1X
202822_AT	0.397288	LPP	LIM DOMAIN CONTAINING PREFERRED TRANSLOCATION PARTNER IN LIPOMA
212320_AT	0.397412	TUBB	TUBULIN, BETA
213532_AT	0.397425	ADAM17	ADAM METALLOPEPTIDASE DOMAIN 17 (TUMOR NECROSIS FACTOR, ALPHA, CONVERTING ENZYME)
209082_S_AT	0.397597	COL18A1	COLLAGEN, TYPE XVIII, ALPHA 1
210540_S_AT	0.397816	B4GALT4	UDP-GAL:BETAGLCNAC BETA 1,4- GALACTOSYLTRANSFERASE, POLYPEPTIDE 4
221829_S_AT	0.397852	TNPO1	TRANSPORTIN 1
201277_S_AT	0.397913	HNRPAB	HETEROGENEOUS NUCLEAR RIBONUCLEOPROTEIN A/B
204976_S_AT	0.397915	AMMECR1	ALPORT SYNDROME, MENTAL RETARDATION, MIDFACE HYPOPLASIA AND ELLIPTOCYTOSIS CHROMOSOMAL REGION, GENE 1
211989_AT	0.397956	SMARCE1	SWI/SNF RELATED, MATRIX ASSOCIATED, ACTIN DEPENDENT REGULATOR OF CHROMATIN, SUBFAMILY E, MEMBER 1
205024_S_AT	0.39805	RAD51	RAD51 HOMOLOG (RECA HOMOLOG, E. COLI) (S. CEREVISIAE)
218006_S_AT	0.398573	ZNF22	ZINC FINGER PROTEIN 22 (KOX 15)
212926_AT	0.39917	SMC5	SMC5 STRUCTURAL MAINTENANCE OF CHROMOSOMES 5-LIKE 1 (YEAST)
205690_S_AT	0.399178	BUD31	G10 PROTEIN
204203_AT	0.399195	CEBPG	CCAAT/ENHANCER BINDING PROTEIN (C/EBP), GAMMA
205532_S_AT	0.399754	CDH6	CADHERIN 6, TYPE 2, K-CADHERIN (FETAL KIDNEY)
217787_S_AT	0.399946	GALNT2	UDP-N-ACETYL-ALPHA-D-GALACTOSAMINE:POLYPEPTIDE N-ACETYLGALACTOSAMINYLTRANSFERASE 2 (GALNAC-T2)
205525_AT	0.399963	CALD1	CALDESMON 1
200651_AT	0.400176	GNB2L1	GUANINE NUCLEOTIDE BINDING PROTEIN (G PROTEIN), BETA POLYPEPTIDE 2-LIKE 1
210087_S_AT	0.400308	MPZL1	MYELIN PROTEIN ZERO-LIKE 1
205120_S_AT	0.400514	SGCB	SARCOGLYCAN, BETA (43KDA DYSTROPHIN-ASSOCIATED GLYCOPROTEIN)
203007_X_AT	0.400702	LYPLA1	LYSOPHOSPHOLIPASE I
211760_S_AT	0.400967	VAMP4	VESICLE-ASSOCIATED MEMBRANE PROTEIN 4
218989_X_AT	0.40113	SLC30A5	SOLUTE CARRIER FAMILY 30 (ZINC TRANSPORTER), MEMBER 5
205644_S_AT	0.401234	SNRPG	SMALL NUCLEAR RIBONUCLEOPROTEIN POLYPEPTIDE G
213556_AT	0.402105	LOC390940	SIMILAR TO R28379_1
201944_AT	0.40228	HEXB	HEXOSAMINIDASE B (BETA POLYPEPTIDE)
202610_S_AT	0.402296	MED14	COFACTOR REQUIRED FOR SP1 TRANSCRIPTIONAL ACTIVATION, SUBUNIT 2, 150KDA
218719_S_AT	0.402341	GINS3	HYPOTHETICAL PROTEIN FLJ13912
203775_AT	0.402343	SLC25A13	SOLUTE CARRIER FAMILY 25, MEMBER 13 (CITRIN)
212433_X_AT	0.402469	RPS2	RIBOSOMAL PROTEIN S2
210733_AT	0.402962	TRAM1	TRANSLOCATION ASSOCIATED MEMBRANE PROTEIN 1
200922_AT	0.40305	KDELR1	KDEL (LYS-ASP-GLU-LEU) ENDOPLASMIC RETICULUM PROTEIN RETENTION RECEPTOR 1
202694_AT	0.403085	STK17A	SERINE/THREONINE KINASE 17A (APOPTOSIS-INDUCING)
205186_AT	0.403128	DNALI1	DYNEIN, AXONEMAL, LIGHT INTERMEDIATE POLYPEPTIDE 1
213246_AT	0.403274	C14ORF109	CHROMOSOME 14 OPEN READING FRAME 109
217778_AT	0.403708	SLC39A1	SOLUTE CARRIER FAMILY 39 (ZINC TRANSPORTER), MEMBER 1
221081_S_AT	0.403988	DENND2D	DENN/MADD DOMAIN CONTAINING 2D
203283_S_AT	0.404917	HS2ST1	HEPARAN SULFATE 2-O-SULFOTRANSFERASE 1
218465_AT	0.405023	TMEM33	TRANSMEMBRANE PROTEIN 33
219690_AT	0.405176	TMEM149	U2(RNU2) SMALL NUCLEAR RNA AUXILIARY FACTOR 1-LIKE 4
200868_S_AT	0.405657	ZNF313	ZINC FINGER PROTEIN 313
209225_X_AT	0.405672	TNPO1	TRANSPORTIN 1
210180_S_AT	0.405815	SFRS10	SPLICING FACTOR, ARGININE/SERINE-RICH 10 (TRANSFORMER 2 HOMOLOG, DROSOPHILA)
204220_AT	0.406051	GMFG	GLIA MATURATION FACTOR, GAMMA
210223_S_AT	0.406059	MR1	MAJOR HISTOCOMPATIBILITY COMPLEX, CLASS I-RELATED
204354_AT	0.406449	POT1	POT1 PROTECTION OF TELOMERES 1 HOMOLOG (S. POMBE)
210001_S_AT	0.406967	SOCS1	SUPPRESSOR OF CYTOKINE SIGNALING 1
200797_S_AT	0.407066	MCL1	MYELOID CELL LEUKEMIA SEQUENCE 1 (BCL2-RELATED)
212168_AT	0.407319	RBM12	RNA BINDING MOTIF PROTEIN 12
202900_S_AT	0.408254	NUP88	NUCLEOPORIN 88KDA
221827_AT	0.40831	RBCK1	CHROMOSOME 20 OPEN READING FRAME 18
217757_AT	0.408406	A2M	ALPHA-2-MACROGLOBULIN
213923_AT	0.408545	RAP2B	RAP2B, MEMBER OF RAS ONCOGENE FAMILY
201298_S_AT	0.408585	MOBKL1B	MOB1, MPS ONE BINDER KINASE ACTIVATOR-LIKE 1B (YEAST)
222105_S_AT	0.40888	NKIRAS2	NFKB INHIBITOR INTERACTING RAS-LIKE 2
222036_S_AT	0.409716	MCM4	MCM4 MINICHROMOSOME MAINTENANCE DEFICIENT 4 (S. CEREVISIAE)
218025_S_AT	0.409841	PECI	PEROXISOMAL D3,D2-ENOYL-COA ISOMERASE
203828_S_AT	0.409878	IL32	INTERLEUKIN 32
45633_AT	0.410219	GINS3	HYPOTHETICAL PROTEIN FLJ13912
203560_AT	0.410379	GGH	GAMMA-GLUTAMYL HYDROLASE (CONJUGASE, FOLYLPOLYGAMMAGLUTAMYL HYDROLASE)
211931_S_AT	0.410541	HNRPA3	HETEROGENEOUS NUCLEAR RIBONUCLEOPROTEIN A3
215905_S_AT	0.410617	WDR57	WD REPEAT DOMAIN 57 (U5 SNRNP SPECIFIC)
201095_AT	0.410824	DAP	DEATH-ASSOCIATED PROTEIN
204950_AT	0.411092	CARD8	CASPASE RECRUITMENT DOMAIN FAMILY, MEMBER 8
210385_S_AT	0.411544	ERAP1	TYPE 1 TUMOR NECROSIS FACTOR RECEPTOR SHEDDING AMINOPEPTIDASE REGULATOR
202484_S_AT	0.411719	MBD2	METHYL-CPG BINDING DOMAIN PROTEIN 2
217998_AT	0.411924	PHLDA1	PLECKSTRIN HOMOLOGY-LIKE DOMAIN, FAMILY A, MEMBER 1
202910_S_AT	0.4121	CD97	CD97 ANTIGEN
213951_S_AT	0.412208	PSMC3IP	PSMC3 INTERACTING PROTEIN
208982_AT	0.412508	PECAM1	PLATELET/ENDOTHELIAL CELL ADHESION MOLECULE (CD31 ANTIGEN)
210283_X_AT	0.412755	NA	NA
202111_AT	0.41303	SLC4A2	SOLUTE CARRIER FAMILY 4, ANION EXCHANGER, MEMBER 2 (ERYTHROCYTE MEMBRANE PROTEIN BAND 3-LIKE 1)
219025_AT	0.413099	CD248	CD248 ANTIGEN, ENDOSIALIN
205303_AT	0.413181	KCNJ8	POTASSIUM INWARDLY-RECTIFYING CHANNEL, SUBFAMILY J, MEMBER 8
200805_AT	0.41351	LMAN2	LECTIN, MANNOSE-BINDING 2
208852_S_AT	0.414286	CANX	CALNEXIN
212625_AT	0.414465	STX10	SYNTAXIN 10
209150_S_AT	0.414466	TM9SF1	TRANSMEMBRANE 9 SUPERFAMILY MEMBER 1
201115_AT	0.41458	POLD2	POLYMERASE (DNA DIRECTED), DELTA 2, REGULATORY SUBUNIT 50KDA
213754_S_AT	0.414989	NA	NA
202894_AT	0.415167	EPHB4	EPH RECEPTOR B4
218096_AT	0.415636	AGPAT5	1-ACYLGLYCEROL-3-PHOSPHATE O-ACYLTRANSFERASE 5 (LYSOPHOSPHATIDIC ACID ACYLTRANSFERASE, EPSILON)
212364_AT	0.415749	MYO1B	MYOSIN IB
218653_AT	0.415806	SLC25A15	SOLUTE CARRIER FAMILY 25 (MITOCHONDRIAL CARRIER; ORNITHINE TRANSPORTER) MEMBER 15
201948_AT	0.416425	GNL2	GUANINE NUCLEOTIDE BINDING PROTEIN-LIKE 2 (NUCLEOLAR)
212684_AT	0.416504	ZNF3	ZINC FINGER PROTEIN 3 (A8-51)
215017_S_AT	0.416617	FNBP1L	FORMIN BINDING PROTEIN 1-LIKE
201172_X_AT	0.416831	ATP6V0E1	ATPASE, H+ TRANSPORTING, LYSOSOMAL 9KDA, V0 SUBUNIT E
204999_S_AT	0.416879	ATF5	ACTIVATING TRANSCRIPTION FACTOR 5
204883_S_AT	0.417165	HUS1	HUS1 CHECKPOINT HOMOLOG (S. POMBE)
203147_S_AT	0.417276	TRIM14	TRIPARTITE MOTIF-CONTAINING 14
202788_AT	0.417283	MAPKAPK3	MITOGEN-ACTIVATED PROTEIN KINASE-ACTIVATED PROTEIN KINASE 3
201724_S_AT	0.417355	GALNT1	UDP-N-ACETYL-ALPHA-D-GALACTOSAMINE:POLYPEPTIDE N-ACETYLGALACTOSAMINYLTRANSFERASE 1 (GALNAC-T1)
201809_S_AT	0.417489	ENG	ENDOGLIN (OSLER-RENDU-WEBER SYNDROME 1)
212665_AT	0.417818	TIPARP	TCDD-INDUCIBLE POLY(ADP-RIBOSE) POLYMERASE
218556_AT	0.417888	ORMDL2	ORM1-LIKE 2 (S. CEREVISIAE)
205034_AT	0.418541	CCNE2	CYCLIN E2
201816_S_AT	0.418671	GBAS	GLIOBLASTOMA AMPLIFIED SEQUENCE
208070_S_AT	0.418675	REV3L	REV3-LIKE, CATALYTIC SUBUNIT OF DNA POLYMERASE ZETA (YEAST)
213730_X_AT	0.418831	TCF3	TRANSCRIPTION FACTOR 3 (E2A IMMUNOGLOBULIN ENHANCER BINDING FACTORS E12/E47)
202892_AT	0.418899	CDC23	CDC23 (CELL DIVISION CYCLE 23, YEAST, HOMOLOG)
214639_S_AT	0.419015	HOXA1	HOMEOBOX A1
200052_S_AT	0.419054	ILF2	INTERLEUKIN ENHANCER BINDING FACTOR 2, 45KDA
211936_AT	0.419058	HSPA5	HEAT SHOCK 70KDA PROTEIN 5 (GLUCOSE-REGULATED PROTEIN, 78KDA)
31845_AT	0.419176	ELF4	E74-LIKE FACTOR 4 (ETS DOMAIN TRANSCRIPTION FACTOR)
210218_S_AT	0.419241	SP100	SP100 NUCLEAR ANTIGEN
209063_X_AT	0.419277	PAIP1	POLY(A) BINDING PROTEIN INTERACTING PROTEIN 1
206715_AT	0.419361	TFEC	TRANSCRIPTION FACTOR EC
203679_AT	0.41987	TMED1	TRANSMEMBRANE EMP24 PROTEIN TRANSPORT DOMAIN CONTAINING 1
218256_S_AT	0.420276	NUP54	NUCLEOPORIN 54KDA
212418_AT	0.420548	ELF1	E74-LIKE FACTOR 1 (ETS DOMAIN TRANSCRIPTION FACTOR)
210260_S_AT	0.420825	TNFAIP8	TUMOR NECROSIS FACTOR, ALPHA-INDUCED PROTEIN 8
202541_AT	0.421026	SCYE1	SMALL INDUCIBLE CYTOKINE SUBFAMILY E, MEMBER 1 (ENDOTHELIAL MONOCYTE-ACTIVATING)
202303_X_AT	0.421111	SMARCA5	SWI/SNF RELATED, MATRIX ASSOCIATED, ACTIN DEPENDENT REGULATOR OF CHROMATIN, SUBFAMILY A, MEMBER 5
204084_S_AT	0.421149	CLN5	CEROID-LIPOFUSCINOSIS, NEURONAL 5
202418_AT	0.421162	YIF1A	YIP1 INTERACTING FACTOR HOMOLOG A (S. CEREVISIAE)
40560_AT	0.42192	TBX2	T-BOX 2
202533_S_AT	0.422206	DHFR	DIHYDROFOLATE REDUCTASE
203647_S_AT	0.422417	FDX1	FERREDOXIN 1
212635_AT	0.423236	TNPO1	TRANSPORTIN 1
204908_S_AT	0.423261	BCL3	B-CELL CLL/LYMPHOMA 3
218930_S_AT	0.423407	TMEM106B	TRANSMEMBRANE PROTEIN 106B
218774_AT	0.423612	DCPS	DECAPPING ENZYME, SCAVENGER
206003_AT	0.423697	CEP135	CENTROSOMAL PROTEIN 135KDA
218581_AT	0.423706	ABHD4	ABHYDROLASE DOMAIN CONTAINING 4
201576_S_AT	0.423863	GLB1	GALACTOSIDASE, BETA 1
204221_X_AT	0.424233	GLIPR1	GLI PATHOGENESIS-RELATED 1 (GLIOMA)
212219_AT	0.424305	PSME4	PROTEASOME (PROSOME, MACROPAIN) ACTIVATOR SUBUNIT 4
219055_AT	0.425325	SRBD1	HYPOTHETICAL PROTEIN FLJ10379
201745_AT	0.425433	TWF1	PTK9 PROTEIN TYROSINE KINASE 9
208270_S_AT	0.425575	RNPEP	ARGINYL AMINOPEPTIDASE (AMINOPEPTIDASE B)
44783_S_AT	0.425674	HEY1	HAIRY/ENHANCER-OF-SPLIT RELATED WITH YRPW MOTIF 1
214007_S_AT	0.425845	TWF1	PTK9 PROTEIN TYROSINE KINASE 9
218379_AT	0.426272	RBM7	RNA BINDING MOTIF PROTEIN 7
221011_S_AT	0.426358	LBH	HYPOTHETICAL PROTEIN DKFZP566J091
202701_AT	0.426439	BMP1	BONE MORPHOGENETIC PROTEIN 1
34031_I_AT	0.426504	KRIT1	KRIT1, ANKYRIN REPEAT CONTAINING
218388_AT	0.426699	PGLS	6-PHOSPHOGLUCONOLACTONASE
210017_AT	0.426857	MALT1	MUCOSA ASSOCIATED LYMPHOID TISSUE LYMPHOMA TRANSLOCATION GENE 1
214829_AT	0.426911	AASS	AMINOADIPATE-SEMIALDEHYDE SYNTHASE
209325_S_AT	0.427037	RGS16	REGULATOR OF G-PROTEIN SIGNALLING 16
218333_AT	0.427139	DERL2	DER1-LIKE DOMAIN FAMILY, MEMBER 2
212872_S_AT	0.427939	MED20	TRF (TATA BINDING PROTEIN-RELATED FACTOR)-PROXIMAL HOMOLOG (DROSOPHILA)
217403_S_AT	0.427953	ZNF227	ZINC FINGER PROTEIN 227
209652_S_AT	0.427984	PGF	PLACENTAL GROWTH FACTOR, VASCULAR ENDOTHELIAL GROWTH FACTOR-RELATED PROTEIN
200934_AT	0.428	DEK	DEK ONCOGENE (DNA BINDING)
212862_AT	0.428129	CDS2	CDP-DIACYLGLYCEROL SYNTHASE (PHOSPHATIDATE CYTIDYLYLTRANSFERASE) 2
201450_S_AT	0.428466	TIA1	TIA1 CYTOTOXIC GRANULE-ASSOCIATED RNA BINDING PROTEIN
203060_S_AT	0.4287	PAPSS2	3'-PHOSPHOADENOSINE 5'-PHOSPHOSULFATE SYNTHASE 2
221253_S_AT	0.428872	TXNDC5	THIOREDOXIN DOMAIN CONTAINING 5
201339_S_AT	0.429218	SCP2	STEROL CARRIER PROTEIN 2
201765_S_AT	0.429305	HEXA	HEXOSAMINIDASE A (ALPHA POLYPEPTIDE)
221123_X_AT	0.429542	ZNF395	HYPOTHETICAL PROTEIN DKFZP434K1210
208981_AT	0.429909	PECAM1	PLATELET/ENDOTHELIAL CELL ADHESION MOLECULE (CD31 ANTIGEN)
219372_AT	0.430002	IFT81	INTRAFLAGELLAR TRANSPORT 81 HOMOLOG (CHLAMYDOMONAS)
218036_X_AT	0.430705	NMD3	NMD3 HOMOLOG (S. CEREVISIAE)
204603_AT	0.430827	EXO1	EXONUCLEASE 1
209695_AT	0.430857	PTP4A3	PROTEIN TYROSINE PHOSPHATASE TYPE IVA, MEMBER 3
209308_S_AT	0.431079	BNIP2	BCL2/ADENOVIRUS E1B 19KDA INTERACTING PROTEIN 2
218240_AT	0.431529	NKIRAS2	NFKB INHIBITOR INTERACTING RAS-LIKE 2
210466_S_AT	0.431554	SERBP1	SERPINE1 MRNA BINDING PROTEIN 1
219797_AT	0.431716	MGAT4A	MANNOSYL (ALPHA-1,3-)-GLYCOPROTEIN BETA-1,4-N-ACETYLGLUCOSAMINYLTRANSFERASE, ISOZYME A
206574_S_AT	0.43216	PTP4A3	PROTEIN TYROSINE PHOSPHATASE TYPE IVA, MEMBER 3
208853_S_AT	0.432515	CANX	CALNEXIN
202715_AT	0.432529	CAD	CARBAMOYL-PHOSPHATE SYNTHETASE 2, ASPARTATE TRANSCARBAMYLASE, AND DIHYDROOROTASE
212923_S_AT	0.432599	C6ORF145	CHROMOSOME 6 OPEN READING FRAME 145
205425_AT	0.432742	HIP1	HUNTINGTIN INTERACTING PROTEIN 1
213175_S_AT	0.432829	SNRPB	SMALL NUCLEAR RIBONUCLEOPROTEIN POLYPEPTIDES B AND B1
208908_S_AT	0.43315	CAST	CALPASTATIN
200931_S_AT	0.433327	VCL	VINCULIN
219312_S_AT	0.433373	ZBTB10	ZINC FINGER AND BTB DOMAIN CONTAINING 10
202368_S_AT	0.433511	TRAM2	TRANSLOCATION ASSOCIATED MEMBRANE PROTEIN 2
200737_AT	0.434083	PGK1	PHOSPHOGLYCERATE KINASE 1
213102_AT	0.434138	ACTR3	ARP3 ACTIN-RELATED PROTEIN 3 HOMOLOG (YEAST)
221517_S_AT	0.434228	MED17	COFACTOR REQUIRED FOR SP1 TRANSCRIPTIONAL ACTIVATION, SUBUNIT 6, 77KDA
218595_S_AT	0.434459	HEATR1	HEAT REPEAT CONTAINING 1
208638_AT	0.434475	PDIA6	PROTEIN DISULFIDE ISOMERASE FAMILY A, MEMBER 6
218132_S_AT	0.434675	TSEN34	TRNA SPLICING ENDONUCLEASE 34 HOMOLOG (S. CEREVISIAE)
AFFX-HSAC07/X00351_5_AT	0.434865	ACTB	ACTIN, BETA
202655_AT	0.435179	ARMET	ARGININE-RICH, MUTATED IN EARLY STAGE TUMORS
213083_AT	0.435487	SLC35D2	SOLUTE CARRIER FAMILY 35, MEMBER D2
202208_S_AT	0.435504	ARL4C	ADP-RIBOSYLATION FACTOR-LIKE 4C
213916_AT	0.435892	ZNF20	ZINC FINGER PROTEIN 20 (KOX 13)
211762_S_AT	0.435939	KPNA2	KARYOPHERIN ALPHA 2 (RAG COHORT 1, IMPORTIN ALPHA 1)
204531_S_AT	0.435962	BRCA1	BREAST CANCER 1, EARLY ONSET
221652_S_AT	0.436489	C12ORF11	HYPOTHETICAL PROTEIN FLJ10630
218588_S_AT	0.436528	C5ORF3	CHROMOSOME 5 OPEN READING FRAME 3
200833_S_AT	0.436646	RAP1B	RAP1B, MEMBER OF RAS ONCOGENE FAMILY
212792_AT	0.436799	DPY19L1	DPY-19-LIKE 1 (C. ELEGANS)
221710_X_AT	0.437011	C1ORF78	CHROMOSOME 1 OPEN READING FRAME 78
55093_AT	0.437078	CSGLCA-T	CHONDROITIN SULFATE GLUCURONYLTRANSFERASE
201529_S_AT	0.437127	RPA1	REPLICATION PROTEIN A1, 70KDA
213932_X_AT	0.437237	HLA-A	MAJOR HISTOCOMPATIBILITY COMPLEX, CLASS I, A
215136_S_AT	0.437522	EXOSC8	EXOSOME COMPONENT 8
203593_AT	0.437626	CD2AP	CD2-ASSOCIATED PROTEIN
209466_X_AT	0.437745	PTN	PLEIOTROPHIN (HEPARIN BINDING GROWTH FACTOR 8, NEURITE GROWTH-PROMOTING FACTOR 1)
201380_AT	0.438477	CRTAP	CARTILAGE ASSOCIATED PROTEIN
215165_X_AT	0.438745	UMPS	URIDINE MONOPHOSPHATE SYNTHETASE (OROTATE PHOSPHORIBOSYL TRANSFERASE AND OROTIDINE-5'-DECARBOXYLASE)
207224_S_AT	0.439386	SIGLEC7	SIALIC ACID BINDING IG-LIKE LECTIN 7
201543_S_AT	0.439508	SAR1A	SAR1 GENE HOMOLOG A (S. CEREVISIAE)
201317_S_AT	0.439756	PSMA2	PROTEASOME (PROSOME, MACROPAIN) SUBUNIT, ALPHA TYPE, 2
203167_AT	0.439838	TIMP2	TIMP METALLOPEPTIDASE INHIBITOR 2
215450_AT	0.440257	SNRPE	SMALL NUCLEAR RIBONUCLEOPROTEIN POLYPEPTIDE E
201206_S_AT	0.440615	RRBP1	RIBOSOME BINDING PROTEIN 1 HOMOLOG 180KDA (DOG)
208921_S_AT	0.440817	SRI	SORCIN
208863_S_AT	0.441021	SFRS1	SPLICING FACTOR, ARGININE/SERINE-RICH 1 (SPLICING FACTOR 2, ALTERNATE SPLICING FACTOR)
221685_S_AT	0.441048	CCDC99	HYPOTHETICAL PROTEIN FLJ20364
201539_S_AT	0.441226	FHL1	FOUR AND A HALF LIM DOMAINS 1
211713_X_AT	0.441326	KIAA0101	KIAA0101
202087_S_AT	0.441378	CTSL1	CATHEPSIN L
209282_AT	0.441522	PRKD2	PROTEIN KINASE D2
203827_AT	0.441532	WIPI1	WD REPEAT DOMAIN, PHOSPHOINOSITIDE INTERACTING 1
218147_S_AT	0.441641	GLT8D1	GLYCOSYLTRANSFERASE 8 DOMAIN CONTAINING 1
218529_AT	0.442415	CD320	CD320 ANTIGEN
219004_S_AT	0.442445	C21ORF45	CHROMOSOME 21 OPEN READING FRAME 45
209263_X_AT	0.442788	TSPAN4	TETRASPANIN 4
218817_AT	0.442836	SPCS3	SIGNAL PEPTIDASE COMPLEX SUBUNIT 3 HOMOLOG (S. CEREVISIAE)
219922_S_AT	0.442867	LTBP3	LATENT TRANSFORMING GROWTH FACTOR BETA BINDING PROTEIN 3
208674_X_AT	0.442903	DDOST	DOLICHYL-DIPHOSPHOOLIGOSACCHARIDE-PROTEIN GLYCOSYLTRANSFERASE
214564_S_AT	0.443031	PCDHGC4	PROTOCADHERIN GAMMA SUBFAMILY C, 3
212399_S_AT	0.443182	VGLL4	VESTIGIAL LIKE 4 (DROSOPHILA)
202611_S_AT	0.443232	MED14	COFACTOR REQUIRED FOR SP1 TRANSCRIPTIONAL ACTIVATION, SUBUNIT 2, 150KDA
219924_S_AT	0.443262	ZMYM6	ZINC FINGER, MYM-TYPE 6
222182_S_AT	0.443368	CNOT2	CCR4-NOT TRANSCRIPTION COMPLEX, SUBUNIT 2
205745_X_AT	0.443378	ADAM17	ADAM METALLOPEPTIDASE DOMAIN 17 (TUMOR NECROSIS FACTOR, ALPHA, CONVERTING ENZYME)
204804_AT	0.443534	TRIM21	TRIPARTITE MOTIF-CONTAINING 21
218335_X_AT	0.443767	TNIP2	TNFAIP3 INTERACTING PROTEIN 2
218979_AT	0.444049	RMI1	CHROMOSOME 9 OPEN READING FRAME 76
201894_S_AT	0.444765	SSR1	SIGNAL SEQUENCE RECEPTOR, ALPHA (TRANSLOCON-ASSOCIATED PROTEIN ALPHA)
202235_AT	0.444774	SLC16A1	SOLUTE CARRIER FAMILY 16 (MONOCARBOXYLIC ACID TRANSPORTERS), MEMBER 1
210438_X_AT	0.444795	TROVE2	TROVE DOMAIN FAMILY, MEMBER 2
217784_AT	0.444938	YKT6	SNARE PROTEIN YKT6
202591_S_AT	0.444953	SSBP1	SINGLE-STRANDED DNA BINDING PROTEIN 1
201853_S_AT	0.445279	CDC25B	CELL DIVISION CYCLE 25B
201465_S_AT	0.445487	JUN	V-JUN SARCOMA VIRUS 17 ONCOGENE HOMOLOG (AVIAN)
210869_S_AT	0.445769	MCAM	MELANOMA CELL ADHESION MOLECULE
201755_AT	0.445793	MCM5	MCM5 MINICHROMOSOME MAINTENANCE DEFICIENT 5, CELL DIVISION CYCLE 46 (S. CEREVISIAE)
203041_S_AT	0.446179	LAMP2	LYSOSOMAL-ASSOCIATED MEMBRANE PROTEIN 2
212847_AT	0.446249	FUBP1	FAR UPSTREAM ELEMENT (FUSE) BINDING PROTEIN 1
210299_S_AT	0.446306	FHL1	FOUR AND A HALF LIM DOMAINS 1
217949_S_AT	0.446423	POL3S	VITAMIN K EPOXIDE REDUCTASE COMPLEX, SUBUNIT 1
217746_S_AT	0.446778	PDCD6IP	PROGRAMMED CELL DEATH 6 INTERACTING PROTEIN
211972_X_AT	0.446892	RPLP0	RIBOSOMAL PROTEIN, LARGE, P0
219373_AT	0.446969	DPM3	DOLICHYL-PHOSPHATE MANNOSYLTRANSFERASE POLYPEPTIDE 3
203545_AT	0.446975	ALG8	ASPARAGINE-LINKED GLYCOSYLATION 8 HOMOLOG (YEAST, ALPHA-1,3-GLUCOSYLTRANSFERASE)
220466_AT	0.447286	CCDC15	COILED-COIL DOMAIN CONTAINING 15
202979_S_AT	0.447671	CREBZF	HCF-BINDING TRANSCRIPTION FACTOR ZHANGFEI
218484_AT	0.447765	NDUFA4L2	NADH:UBIQUINONE OXIDOREDUCTASE MLRQ SUBUNIT HOMOLOG
200658_S_AT	0.447888	PHB	PROHIBITIN
209081_S_AT	0.448008	COL18A1	COLLAGEN, TYPE XVIII, ALPHA 1
201088_AT	0.448114	KPNA2	KARYOPHERIN ALPHA 2 (RAG COHORT 1, IMPORTIN ALPHA 1)
222250_S_AT	0.448147	INTS7	CHROMOSOME 1 OPEN READING FRAME 73
214626_S_AT	0.448196	GANAB	GLUCOSIDASE, ALPHA; NEUTRAL AB
218747_S_AT	0.44824	TAPBPL	TAP BINDING PROTEIN-LIKE
216952_S_AT	0.448401	LMNB2	LAMIN B2
200999_S_AT	0.448921	CKAP4	CYTOSKELETON-ASSOCIATED PROTEIN 4
218427_AT	0.449085	SDCCAG3	SEROLOGICALLY DEFINED COLON CANCER ANTIGEN 3
208694_AT	0.449141	PRKDC	PROTEIN KINASE, DNA-ACTIVATED, CATALYTIC POLYPEPTIDE
212002_AT	0.449356	C1ORF144	CHROMOSOME 1 OPEN READING FRAME 144
44702_AT	0.44967	SYDE1	SYNAPSE DEFECTIVE 1, RHO GTPASE, HOMOLOG 1 (C. ELEGANS)
213416_AT	0.450089	ITGA4	INTEGRIN, ALPHA 4 (ANTIGEN CD49D, ALPHA 4 SUBUNIT OF VLA-4 RECEPTOR)
205522_AT	0.450199	HOXD4	HOMEOBOX D4
214104_AT	0.450258	GPR161	G PROTEIN-COUPLED RECEPTOR 161
202240_AT	0.450374	PLK1	POLO-LIKE KINASE 1 (DROSOPHILA)
221274_S_AT	0.450677	LMAN2L	LECTIN, MANNOSE-BINDING 2-LIKE
202947_S_AT	0.451415	GYPC	GLYCOPHORIN C (GERBICH BLOOD GROUP)
208436_S_AT	0.451466	IRF7	INTERFERON REGULATORY FACTOR 7
210150_S_AT	0.451756	LAMA5	LAMININ, ALPHA 5
204153_S_AT	0.4518	MFNG	MANIC FRINGE HOMOLOG (DROSOPHILA)
38269_AT	0.451841	PRKD2	PROTEIN KINASE D2
203133_AT	0.451853	SEC61B	SEC61 BETA SUBUNIT
201874_AT	0.452022	MPZL1	MYELIN PROTEIN ZERO-LIKE 1
218399_S_AT	0.452079	CDCA4	CELL DIVISION CYCLE ASSOCIATED 4
209264_S_AT	0.452164	TSPAN4	TETRASPANIN 4
219030_AT	0.452201	TPRKB	TP53RK BINDING PROTEIN
210592_S_AT	0.452662	SAT1	SPERMIDINE/SPERMINE N1-ACETYLTRANSFERASE
203432_AT	0.452814	TMPO	THYMOPOIETIN
201764_AT	0.452834	TMEM106C	TRANSMEMBRANE PROTEIN 106C
200929_AT	0.453066	TMED10	TRANSMEMBRANE EMP24-LIKE TRAFFICKING PROTEIN 10 (YEAST)
38158_AT	0.453203	ESPL1	EXTRA SPINDLE POLES LIKE 1 (S. CEREVISIAE)
207945_S_AT	0.45332	CSNK1D	CASEIN KINASE 1, DELTA
203749_S_AT	0.453812	RARA	RETINOIC ACID RECEPTOR, ALPHA
215990_S_AT	0.453979	BCL6	B-CELL CLL/LYMPHOMA 6 (ZINC FINGER PROTEIN 51)
212396_S_AT	0.454093	KIAA0090	KIAA0090
35617_AT	0.454347	MAPK7	MITOGEN-ACTIVATED PROTEIN KINASE 7
212689_S_AT	0.454747	JMJD1A	JUMONJI DOMAIN CONTAINING 1A
201614_S_AT	0.455042	RUVBL1	RUVB-LIKE 1 (E. COLI)
205351_AT	0.455088	GGCX	GAMMA-GLUTAMYL CARBOXYLASE
205443_AT	0.455108	SNAPC1	SMALL NUCLEAR RNA ACTIVATING COMPLEX, POLYPEPTIDE 1, 43KDA
204342_AT	0.455112	SLC25A24	SOLUTE CARRIER FAMILY 25 (MITOCHONDRIAL CARRIER; PHOSPHATE CARRIER), MEMBER 24
218515_AT	0.455421	C21ORF66	GC-RICH SEQUENCE DNA-BINDING FACTOR CANDIDATE
214252_S_AT	0.455483	CLN5	CEROID-LIPOFUSCINOSIS, NEURONAL 5
202542_S_AT	0.455784	SCYE1	SMALL INDUCIBLE CYTOKINE SUBFAMILY E, MEMBER 1 (ENDOTHELIAL MONOCYTE-ACTIVATING)
208759_AT	0.455847	NCSTN	NICASTRIN
218984_AT	0.456144	PUS7	PSEUDOURIDYLATE SYNTHASE 7 HOMOLOG (S. CEREVISIAE)
202734_AT	0.456448	TRIP10	THYROID HORMONE RECEPTOR INTERACTOR 10
209578_S_AT	0.456455	POFUT2	PROTEIN O-FUCOSYLTRANSFERASE 2
215464_S_AT	0.45673	TAX1BP3	TAX1 (HUMAN T-CELL LEUKEMIA VIRUS TYPE I) BINDING PROTEIN 3
200919_AT	0.457025	PHC2	POLYHOMEOTIC-LIKE 2 (DROSOPHILA)
201097_S_AT	0.457097	ARF4	ADP-RIBOSYLATION FACTOR 4
202887_S_AT	0.457182	DDIT4	DNA-DAMAGE-INDUCIBLE TRANSCRIPT 4
203040_S_AT	0.457369	HMBS	HYDROXYMETHYLBILANE SYNTHASE
203316_S_AT	0.45741	SNRPE	SMALL NUCLEAR RIBONUCLEOPROTEIN POLYPEPTIDE E
205560_AT	0.457508	PCSK5	PROPROTEIN CONVERTASE SUBTILISIN/KEXIN TYPE 5
213892_S_AT	0.457512	APRT	ADENINE PHOSPHORIBOSYLTRANSFERASE
211501_S_AT	0.457733	EIF3B	EUKARYOTIC TRANSLATION INITIATION FACTOR 3, SUBUNIT 9 ETA, 116KDA
216088_S_AT	0.457968	PSMA7	PROTEASOME (PROSOME, MACROPAIN) SUBUNIT, ALPHA TYPE, 7
219007_AT	0.457985	NUP43	NUCLEOPORIN 43KDA
209620_S_AT	0.458077	ABCB7	ATP-BINDING CASSETTE, SUB-FAMILY B (MDR/TAP), MEMBER 7
205167_S_AT	0.45828	CDC25C	CELL DIVISION CYCLE 25C
203196_AT	0.458363	ABCC4	ATP-BINDING CASSETTE, SUB-FAMILY C (CFTR/MRP), MEMBER 4
202293_AT	0.458417	STAG1	STROMAL ANTIGEN 1
203102_S_AT	0.458518	MGAT2	MANNOSYL (ALPHA-1,6-)-GLYCOPROTEIN BETA-1,2-N-ACETYLGLUCOSAMINYLTRANSFERASE
200998_S_AT	0.458537	CKAP4	CYTOSKELETON-ASSOCIATED PROTEIN 4
209770_AT	0.458658	BTN3A1	BUTYROPHILIN, SUBFAMILY 3, MEMBER A1
211733_X_AT	0.458905	SCP2	STEROL CARRIER PROTEIN 2
209449_AT	0.459005	LSM2	LSM2 HOMOLOG, U6 SMALL NUCLEAR RNA ASSOCIATED (S. CEREVISIAE)
202296_S_AT	0.459033	RER1	RER1 RETENTION IN ENDOPLASMIC RETICULUM 1 HOMOLOG (S. CEREVISIAE)
211464_X_AT	0.459111	CASP6	CASPASE 6, APOPTOSIS-RELATED CYSTEINE PEPTIDASE
201624_AT	0.459123	DARS	ASPARTYL-TRNA SYNTHETASE
210756_S_AT	0.459405	NOTCH2	NOTCH HOMOLOG 2 (DROSOPHILA)
207396_S_AT	0.459527	ALG3	ASPARAGINE-LINKED GLYCOSYLATION 3 HOMOLOG (YEAST, ALPHA-1,3-MANNOSYLTRANSFERASE)
203219_S_AT	0.459702	APRT	ADENINE PHOSPHORIBOSYLTRANSFERASE
218739_AT	0.45978	ABHD5	ABHYDROLASE DOMAIN CONTAINING 5
222018_AT	0.459997	NACAP1	NASCENT-POLYPEPTIDE-ASSOCIATED COMPLEX ALPHA POLYPEPTIDE PSEUDOGENE 1
214686_AT	0.46007	ZNF266	ZINC FINGER PROTEIN 266
221870_AT	0.460494	EHD2	EH-DOMAIN CONTAINING 2
218230_AT	0.460697	ARFIP1	ADP-RIBOSYLATION FACTOR INTERACTING PROTEIN 1 (ARFAPTIN 1)
209022_AT	0.460809	STAG2	STROMAL ANTIGEN 2
219072_AT	0.460818	BCL7C	B-CELL CLL/LYMPHOMA 7C
210224_AT	0.460915	MR1	MAJOR HISTOCOMPATIBILITY COMPLEX, CLASS I-RELATED
209941_AT	0.461007	RIPK1	RECEPTOR (TNFRSF)-INTERACTING SERINE-THREONINE KINASE 1
218696_AT	0.461102	EIF2AK3	EUKARYOTIC TRANSLATION INITIATION FACTOR 2-ALPHA KINASE 3
200713_S_AT	0.461192	MAPRE1	MICROTUBULE-ASSOCIATED PROTEIN, RP/EB FAMILY, MEMBER 1
209113_S_AT	0.461249	HMG20B	HIGH-MOBILITY GROUP 20B
217823_S_AT	0.461288	UBE2J1	UBIQUITIN-CONJUGATING ENZYME E2, J1 (UBC6 HOMOLOG, YEAST)
202720_AT	0.461625	TES	TESTIS DERIVED TRANSCRIPT (3 LIM DOMAINS)
219008_AT	0.462303	C2ORF43	HYPOTHETICAL PROTEIN FLJ21820
213012_AT	0.462367	NEDD4	NEURAL PRECURSOR CELL EXPRESSED, DEVELOPMENTALLY DOWN-REGULATED 4
221520_S_AT	0.462434	CDCA8	CELL DIVISION CYCLE ASSOCIATED 8
201953_AT	0.462759	CIB1	CALCIUM AND INTEGRIN BINDING 1 (CALMYRIN)
201896_S_AT	0.463072	PSRC1	PROLINE/SERINE-RICH COILED-COIL 1
209054_S_AT	0.463209	WHSC1	WOLF-HIRSCHHORN SYNDROME CANDIDATE 1
218567_X_AT	0.463274	DPP3	DIPEPTIDYL-PEPTIDASE 3
203743_S_AT	0.463435	TDG	THYMINE-DNA GLYCOSYLASE
210852_S_AT	0.463933	AASS	AMINOADIPATE-SEMIALDEHYDE SYNTHASE
201697_S_AT	0.463938	DNMT1	DNA (CYTOSINE-5-)-METHYLTRANSFERASE 1
219210_S_AT	0.463987	RAB8B	RAB8B, MEMBER RAS ONCOGENE FAMILY
214739_AT	0.464193	LRCH3	LEUCINE-RICH REPEATS AND CALPONIN HOMOLOGY (CH) DOMAIN CONTAINING 3
40420_AT	0.464219	STK10	SERINE/THREONINE KINASE 10
221782_AT	0.464446	DNAJC10	DNAJ (HSP40) HOMOLOG, SUBFAMILY C, MEMBER 10
212132_AT	0.464595	LSM14A	LSM14 HOMOLOG A (SCD6, S. CEREVISIAE)
219130_AT	0.464941	CCDC76	COILED-COIL DOMAIN CONTAINING 76
219029_AT	0.46517	C5ORF28	HYPOTHETICAL PROTEIN FLJ21657
202443_X_AT	0.465276	NOTCH2	NOTCH HOMOLOG 2 (DROSOPHILA)
218853_S_AT	0.465337	MOSPD1	MOTILE SPERM DOMAIN CONTAINING 1
203145_AT	0.465724	SPAG5	SPERM ASSOCIATED ANTIGEN 5
222122_S_AT	0.465933	THOC2	THO COMPLEX 2
204817_AT	0.466078	ESPL1	EXTRA SPINDLE POLES LIKE 1 (S. CEREVISIAE)
219133_AT	0.466445	OXSM	3-OXOACYL-ACP SYNTHASE, MITOCHONDRIAL
218005_AT	0.466921	ZNF22	ZINC FINGER PROTEIN 22 (KOX 15)
221821_S_AT	0.466983	C12ORF41	CHROMOSOME 12 OPEN READING FRAME 41
205135_S_AT	0.467187	NUFIP1	NUCLEAR FRAGILE X MENTAL RETARDATION PROTEIN INTERACTING PROTEIN 1
209100_AT	0.467395	IFRD2	INTERFERON-RELATED DEVELOPMENTAL REGULATOR 2
209669_S_AT	0.467479	SERBP1	SERPINE1 MRNA BINDING PROTEIN 1
222024_S_AT	0.467546	AKAP13	LYMPHOID BLAST CRISIS ONCOGENE
218305_AT	0.46759	IPO4	IMPORTIN 4
212185_X_AT	0.468105	MT2A	METALLOTHIONEIN 2A
209132_S_AT	0.468173	COMMD4	COMM DOMAIN CONTAINING 4
212138_AT	0.46839	PDS5A	SCC-112 PROTEIN
217790_S_AT	0.468647	SSR3	SIGNAL SEQUENCE RECEPTOR, GAMMA (TRANSLOCON-ASSOCIATED PROTEIN GAMMA)
219758_AT	0.468736	TTC26	HYPOTHETICAL PROTEIN FLJ12571
221559_S_AT	0.469515	MIS12	MIS12 HOMOLOG (YEAST)
205296_AT	0.469628	RBL1	RETINOBLASTOMA-LIKE 1 (P107)
209971_X_AT	0.46963	JTV1	JTV1 GENE
203507_AT	0.46969	CD68	CD68 ANTIGEN
218245_AT	0.469891	TSKU	LEUCINE RICH REPEAT CONTAINING 54
221664_S_AT	0.469984	F11R	F11 RECEPTOR
218425_AT	0.470148	RNF216	TRIAD3 PROTEIN
204127_AT	0.470148	RFC3	REPLICATION FACTOR C (ACTIVATOR 1) 3, 38KDA
201359_AT	0.470241	COPB1	COATOMER PROTEIN COMPLEX, SUBUNIT BETA
212330_AT	0.470294	TFDP1	TRANSCRIPTION FACTOR DP-1
206095_S_AT	0.470444	FUSIP1	FUS INTERACTING PROTEIN (SERINE/ARGININE-RICH) 1
219762_S_AT	0.470546	RPL36	RIBOSOMAL PROTEIN L36
201103_X_AT	0.470582	NBPF9	NEUROBLASTOMA BREAKPOINT FAMILY, MEMBER 9
219000_S_AT	0.471166	DCC1	DEFECTIVE IN SISTER CHROMATID COHESION HOMOLOG 1 (S. CEREVISIAE)
202911_AT	0.471174	MSH6	MUTS HOMOLOG 6 (E. COLI)
203140_AT	0.471276	BCL6	B-CELL CLL/LYMPHOMA 6 (ZINC FINGER PROTEIN 51)
201783_S_AT	0.471437	RELA	V-REL RETICULOENDOTHELIOSIS VIRAL ONCOGENE HOMOLOG A, NUCLEAR FACTOR OF KAPPA LIGHT POLYPEPTIDE GENE ENHANCER IN B-CELLS 3, P65 (AVIAN)
222266_AT	0.471456	C19ORF2	CHROMOSOME 19 OPEN READING FRAME 2
221739_AT	0.471548	C19ORF10	CHROMOSOME 19 OPEN READING FRAME 10
209520_S_AT	0.471684	NCBP1	NUCLEAR CAP BINDING PROTEIN SUBUNIT 1, 80KDA
210768_X_AT	0.471747	TMCO1	TRANSMEMBRANE AND COILED-COIL DOMAINS 1
218668_S_AT	0.471942	RAP2C	RAP2C, MEMBER OF RAS ONCOGENE FAMILY
205526_S_AT	0.471959	KATNA1	KATANIN P60 (ATPASE-CONTAINING) SUBUNIT A 1
218053_AT	0.47209	PRPF40A	HUNTINGTIN-INTERACTING PROTEIN A
208819_AT	0.472257	RAB8A	RAB8A, MEMBER RAS ONCOGENE FAMILY
218999_AT	0.472286	TMEM140	HYPOTHETICAL PROTEIN FLJ11000
203462_X_AT	0.472436	EIF3B	EUKARYOTIC TRANSLATION INITIATION FACTOR 3, SUBUNIT 9 ETA, 116KDA
213365_AT	0.472529	EXOD1	KIAA1504 PROTEIN
218049_S_AT	0.472548	MRPL13	MITOCHONDRIAL RIBOSOMAL PROTEIN L13
218578_AT	0.472735	CDC73	CELL DIVISION CYCLE 73, PAF1/RNA POLYMERASE II COMPLEX COMPONENT, HOMOLOG (S. CEREVISIAE)
209474_S_AT	0.472875	ENTPD1	ECTONUCLEOSIDE TRIPHOSPHATE DIPHOSPHOHYDROLASE 1
214155_S_AT	0.472946	LARP4	LA RIBONUCLEOPROTEIN DOMAIN FAMILY, MEMBER 4
201727_S_AT	0.473009	ELAVL1	ELAV (EMBRYONIC LETHAL, ABNORMAL VISION, DROSOPHILA)-LIKE 1 (HU ANTIGEN R)
218494_S_AT	0.47341	SLC2A4RG	SLC2A4 REGULATOR
201033_X_AT	0.4735	RPLP0	RIBOSOMAL PROTEIN, LARGE, P0
211720_X_AT	0.473781	RPLP0	RIBOSOMAL PROTEIN, LARGE, P0
204695_AT	0.473824	CDC25A	CELL DIVISION CYCLE 25A
205686_S_AT	0.473921	CD86	CD86 ANTIGEN (CD28 ANTIGEN LIGAND 2, B7-2 ANTIGEN)
215942_S_AT	0.474144	GTSE1	G-2 AND S-PHASE EXPRESSED 1
200058_S_AT	0.474285	ASCC3L1	ACTIVATING SIGNAL COINTEGRATOR 1 COMPLEX SUBUNIT 3-LIKE 1
217798_AT	0.474339	CNOT2	CCR4-NOT TRANSCRIPTION COMPLEX, SUBUNIT 2
200924_S_AT	0.474401	SLC3A2	SOLUTE CARRIER FAMILY 3 (ACTIVATORS OF DIBASIC AND NEUTRAL AMINO ACID TRANSPORT), MEMBER 2
202819_S_AT	0.474515	TCEB3	TRANSCRIPTION ELONGATION FACTOR B (SIII), POLYPEPTIDE 3 (110KDA, ELONGIN A)
218474_S_AT	0.474553	KCTD5	POTASSIUM CHANNEL TETRAMERISATION DOMAIN CONTAINING 5
209247_S_AT	0.474686	ABCF2	ATP-BINDING CASSETTE, SUB-FAMILY F (GCN20), MEMBER 2
218473_S_AT	0.475214	GLT25D1	GLYCOSYLTRANSFERASE 25 DOMAIN CONTAINING 1
206855_S_AT	0.475477	HYAL2	HYALURONOGLUCOSAMINIDASE 2
213287_S_AT	0.475478	KRT10	KERATIN 10 (EPIDERMOLYTIC HYPERKERATOSIS; KERATOSIS PALMARIS ET PLANTARIS)
201004_AT	0.47605	SSR4	SIGNAL SEQUENCE RECEPTOR, DELTA (TRANSLOCON-ASSOCIATED PROTEIN DELTA)
200670_AT	0.476452	XBP1	X-BOX BINDING PROTEIN 1
222136_X_AT	0.47657	ZNF43	ZINC FINGER PROTEIN 43 (HTF6)
204736_S_AT	0.476664	CSPG4	CHONDROITIN SULFATE PROTEOGLYCAN 4 (MELANOMA-ASSOCIATED)
201393_S_AT	0.476687	IGF2R	INSULIN-LIKE GROWTH FACTOR 2 RECEPTOR
208856_X_AT	0.476729	RPLP0	RIBOSOMAL PROTEIN, LARGE, P0
208821_AT	0.477411	SNRPB	SMALL NUCLEAR RIBONUCLEOPROTEIN POLYPEPTIDES B AND B1
218356_AT	0.477792	FTSJ2	FTSJ HOMOLOG 2 (E. COLI)
218314_S_AT	0.477976	C11ORF57	HYPOTHETICAL PROTEIN FLJ10726
202558_S_AT	0.478258	STCH	STRESS 70 PROTEIN CHAPERONE, MICROSOME-ASSOCIATED, 60KDA
215198_S_AT	0.478273	CALD1	CALDESMON 1
208959_S_AT	0.478423	TXNDC4	THIOREDOXIN DOMAIN CONTAINING 4 (ENDOPLASMIC RETICULUM)
205667_AT	0.478631	WRN	WERNER SYNDROME
208675_S_AT	0.478631	DDOST	DOLICHYL-DIPHOSPHOOLIGOSACCHARIDE-PROTEIN GLYCOSYLTRANSFERASE
201578_AT	0.478685	PODXL	PODOCALYXIN-LIKE
214057_AT	0.478726	MCL1	MYELOID CELL LEUKEMIA SEQUENCE 1 (BCL2-RELATED)
217846_AT	0.478735	QARS	GLUTAMINYL-TRNA SYNTHETASE
200839_S_AT	0.478796	CTSB	CATHEPSIN B
207677_S_AT	0.479485	NCF4	NEUTROPHIL CYTOSOLIC FACTOR 4, 40KDA
218962_S_AT	0.479545	TMEM168	HYPOTHETICAL PROTEIN FLJ13576
218842_AT	0.479821	RPAP3	HYPOTHETICAL PROTEIN FLJ21908
211940_X_AT	0.480195	H3F3B	H3 HISTONE, FAMILY 3A
203978_AT	0.480362	NUBP1	NUCLEOTIDE BINDING PROTEIN 1 (MIND HOMOLOG, E. COLI)
209507_AT	0.480556	RPA3	REPLICATION PROTEIN A3, 14KDA
210241_S_AT	0.48056	TP53AP1	TP53 ACTIVATED PROTEIN 1
203677_S_AT	0.480642	TARBP2	TAR (HIV-1) RNA BINDING PROTEIN 2
207196_S_AT	0.480764	TNIP1	TNFAIP3 INTERACTING PROTEIN 1
212297_AT	0.480925	ATP13A3	ATPASE TYPE 13A3
207023_X_AT	0.48148	KRT10	KERATIN 10 (EPIDERMOLYTIC HYPERKERATOSIS; KERATOSIS PALMARIS ET PLANTARIS)
200666_S_AT	0.481618	DNAJB1	DNAJ (HSP40) HOMOLOG, SUBFAMILY B, MEMBER 1
200903_S_AT	0.48162	AHCY	S-ADENOSYLHOMOCYSTEINE HYDROLASE
213417_AT	0.48174	TBX2	T-BOX 2
210568_S_AT	0.481855	RECQL	RECQ PROTEIN-LIKE (DNA HELICASE Q1-LIKE)
201435_S_AT	0.48188	EIF4E	EUKARYOTIC TRANSLATION INITIATION FACTOR 4E
217844_AT	0.481989	CTDSP1	CTD (CARBOXY-TERMINAL DOMAIN, RNA POLYMERASE II, POLYPEPTIDE A) SMALL PHOSPHATASE 1
219635_AT	0.482222	ZNF606	ZINC FINGER PROTEIN 606
201818_AT	0.482245	AYTL2	ACYLTRANSFERASE LIKE 2
203604_AT	0.482253	ZNF516	ZINC FINGER PROTEIN 516
208612_AT	0.482302	PDIA3	PROTEIN DISULFIDE ISOMERASE FAMILY A, MEMBER 3
201098_AT	0.482387	COPB2	COATOMER PROTEIN COMPLEX, SUBUNIT BETA 2 (BETA PRIME)
207565_S_AT	0.482529	MR1	MAJOR HISTOCOMPATIBILITY COMPLEX, CLASS I-RELATED
222192_S_AT	0.482552	C2ORF43	HYPOTHETICAL PROTEIN FLJ21820
211678_S_AT	0.48265	ZNF313	ZINC FINGER PROTEIN 313
200673_AT	0.482969	LAPTM4A	LYSOSOMAL-ASSOCIATED PROTEIN TRANSMEMBRANE 4 ALPHA
201541_S_AT	0.48313	ZNHIT1	ZINC FINGER, HIT TYPE 1
214280_X_AT	0.483172	HNRNPA1	HETEROGENEOUS NUCLEAR RIBONUCLEOPROTEIN A1
210102_AT	0.483507	LOH11CR2A	LOSS OF HETEROZYGOSITY, 11, CHROMOSOMAL REGION 2, GENE A
218616_AT	0.483512	INTS12	PHD FINGER PROTEIN 22
208029_S_AT	0.484364	LAPTM4B	LYSOSOMAL ASSOCIATED PROTEIN TRANSMEMBRANE 4 BETA
219880_AT	0.484973	NA	NA
221734_AT	0.484981	PRRC1	HYPOTHETICAL PROTEIN MGC12103
208862_S_AT	0.485702	CTNND1	CATENIN (CADHERIN-ASSOCIATED PROTEIN), DELTA 1
211300_S_AT	0.485737	TP53	TUMOR PROTEIN P53 (LI-FRAUMENI SYNDROME)
219838_AT	0.485886	TTC23	TETRATRICOPEPTIDE REPEAT DOMAIN 23
202211_AT	0.485971	ARFGAP3	ADP-RIBOSYLATION FACTOR GTPASE ACTIVATING PROTEIN 3
204544_AT	0.486057	HPS5	HERMANSKY-PUDLAK SYNDROME 5
214431_AT	0.486058	GMPS	GUANINE MONPHOSPHATE SYNTHETASE
201594_S_AT	0.486259	PPP4R1	PROTEIN PHOSPHATASE 4, REGULATORY SUBUNIT 1
201587_S_AT	0.486528	IRAK1	INTERLEUKIN-1 RECEPTOR-ASSOCIATED KINASE 1
221799_AT	0.486872	CSGLCA-T	CHONDROITIN SULFATE GLUCURONYLTRANSFERASE
214718_AT	0.487007	GATAD1	GATA ZINC FINGER DOMAIN CONTAINING 1
202543_S_AT	0.487102	GMFB	GLIA MATURATION FACTOR, BETA
202138_X_AT	0.487122	JTV1	JTV1 GENE
218056_AT	0.487231	BFAR	BIFUNCTIONAL APOPTOSIS REGULATOR
221587_S_AT	0.487403	C19ORF24	CHROMOSOME 19 OPEN READING FRAME 24
204003_S_AT	0.48742	NUPL2	NUCLEOPORIN LIKE 2
213612_X_AT	0.487546	NBPF15	NEUROBLASTOMA BREAKPOINT FAMILY, MEMBER 14
221970_S_AT	0.487814	NOL11	NUCLEOLAR PROTEIN 11
201895_AT	0.487891	ARAF	V-RAF MURINE SARCOMA 3611 VIRAL ONCOGENE HOMOLOG
203622_S_AT	0.487898	PNO1	PUTATATIVE 28 KDA PROTEIN
220134_X_AT	0.4879	C1ORF78	CHROMOSOME 1 OPEN READING FRAME 78
207628_S_AT	0.487908	WBSCR22	PUTATIVE METHYLTRANSFERASE
204618_S_AT	0.488039	GABPB2	GA BINDING PROTEIN TRANSCRIPTION FACTOR, BETA SUBUNIT 1, 53KDA
201053_S_AT	0.488051	PSMF1	PROTEASOME (PROSOME, MACROPAIN) INHIBITOR SUBUNIT 1 (PI31)
208847_S_AT	0.488129	ADH5	ALCOHOL DEHYDROGENASE 5 (CLASS III), CHI POLYPEPTIDE
212927_AT	0.488218	SMC5	SMC5 STRUCTURAL MAINTENANCE OF CHROMOSOMES 5-LIKE 1 (YEAST)
211250_S_AT	0.488337	SH3BP2	SH3-DOMAIN BINDING PROTEIN 2
219165_AT	0.488683	PDLIM2	PDZ-LIM PROTEIN MYSTIQUE
220305_AT	0.488833	MGC3260	HYPOTHETICAL PROTEIN MGC3260
212789_AT	0.489207	NCAPD3	KIAA0056 PROTEIN
220525_S_AT	0.489246	AUP1	ANCIENT UBIQUITOUS PROTEIN 1
209712_AT	0.489358	SLC35D1	SOLUTE CARRIER FAMILY 35 (UDP-GLUCURONIC ACID/UDP-N-ACETYLGALACTOSAMINE DUAL TRANSPORTER), MEMBER D1
212541_AT	0.48936	FLAD1	FAD1, FLAVIN ADENINE DINUCLEOTIDE SYNTHETASE, HOMOLOG (YEAST)
215936_S_AT	0.490613	KIAA1033	KIAA1033
200015_S_AT	0.490786	40423	SEPTIN 2
218615_S_AT	0.490889	TMEM39A	TRANSMEMBRANE PROTEIN 39A
218448_AT	0.49105	C20ORF11	CHROMOSOME 20 OPEN READING FRAME 11
202855_S_AT	0.491119	SLC16A3	SOLUTE CARRIER FAMILY 16 (MONOCARBOXYLIC ACID TRANSPORTERS), MEMBER 3
216210_X_AT	0.491324	TRIOBP	TRIO AND F-ACTIN BINDING PROTEIN
205684_S_AT	0.491332	DENND4C	DENN/MADD DOMAIN CONTAINING 4C
210257_X_AT	0.491707	CUL4B	CULLIN 4B
205292_S_AT	0.491872	HNRNPA2B1	HETEROGENEOUS NUCLEAR RIBONUCLEOPROTEIN A2/B1
202535_AT	0.492033	FADD	FAS (TNFRSF6)-ASSOCIATED VIA DEATH DOMAIN
209023_S_AT	0.492146	STAG2	STROMAL ANTIGEN 2
216996_S_AT	0.492159	FASTKD2	KIAA0971
219848_S_AT	0.492515	ZNF432	ZINC FINGER PROTEIN 432
211519_S_AT	0.492673	KIF2C	KINESIN FAMILY MEMBER 2C
209044_X_AT	0.492824	SF3B4	SPLICING FACTOR 3B, SUBUNIT 4, 49KDA
216652_S_AT	0.492864	DR1	DOWN-REGULATOR OF TRANSCRIPTION 1, TBP-BINDING (NEGATIVE COFACTOR 2)
204007_AT	0.493588	FCGR3B	FC FRAGMENT OF IGG, LOW AFFINITY IIIB, RECEPTOR (CD16B)
208757_AT	0.493662	TMED9	TRANSMEMBRANE EMP24 PROTEIN TRANSPORT DOMAIN CONTAINING 9
213075_AT	0.493742	OLFML2A	OLFACTOMEDIN-LIKE 2A
201937_S_AT	0.493748	DNPEP	ASPARTYL AMINOPEPTIDASE
220647_S_AT	0.493924	CHCHD8	COILED-COIL-HELIX-COILED-COIL-HELIX DOMAIN CONTAINING 8
212083_AT	0.494198	TEX261	TESTIS EXPRESSED SEQUENCE 261
218598_AT	0.49421	RINT1	RAD50 INTERACTOR 1
204649_AT	0.494296	TROAP	TROPHININ ASSOCIATED PROTEIN (TASTIN)
222163_S_AT	0.494493	SPATA5L1	SPERMATOGENESIS ASSOCIATED 5-LIKE 1
202817_S_AT	0.49473	SS18	SYNOVIAL SARCOMA TRANSLOCATION, CHROMOSOME 18
212902_AT	0.494836	SEC24A	SEC24 RELATED GENE FAMILY, MEMBER A (S. CEREVISIAE)
209024_S_AT	0.495097	SYNCRIP	SYNAPTOTAGMIN BINDING, CYTOPLASMIC RNA INTERACTING PROTEIN
200777_S_AT	0.495195	BZW1	BASIC LEUCINE ZIPPER AND W2 DOMAINS 1
201908_AT	0.495419	DVL3	DISHEVELLED, DSH HOMOLOG 3 (DROSOPHILA)
202276_AT	0.495897	SHFM1	SPLIT HAND/FOOT MALFORMATION (ECTRODACTYLY) TYPE 1
212499_S_AT	0.496228	FCF1	CHROMOSOME 14 OPEN READING FRAME 111
201723_S_AT	0.496435	GALNT1	UDP-N-ACETYL-ALPHA-D-GALACTOSAMINE:POLYPEPTIDE N-ACETYLGALACTOSAMINYLTRANSFERASE 1 (GALNAC-T1)
212852_S_AT	0.496495	TROVE2	TROVE DOMAIN FAMILY, MEMBER 2
202338_AT	0.496881	TK1	THYMIDINE KINASE 1, SOLUBLE
221952_X_AT	0.497117	TRMT5	TRM5 TRNA METHYLTRANSFERASE 5 HOMOLOG (S. CEREVISIAE)
203207_S_AT	0.497265	MTFR1	MITOCHONDRIAL FISSION REGULATOR 1
218194_AT	0.497345	REXO2	REX2, RNA EXONUCLEASE 2 HOMOLOG (S. CEREVISIAE)
200887_S_AT	0.497436	STAT1	SIGNAL TRANSDUCER AND ACTIVATOR OF TRANSCRIPTION 1, 91KDA
201563_AT	0.497893	SORD	SORBITOL DEHYDROGENASE
218383_AT	0.498089	C14ORF94	CHROMOSOME 14 OPEN READING FRAME 94
218611_AT	0.498435	IER5	IMMEDIATE EARLY RESPONSE 5
205181_AT	0.49862	ZNF193	ZINC FINGER PROTEIN 193
203142_S_AT	0.498653	AP3B1	ADAPTOR-RELATED PROTEIN COMPLEX 3, BETA 1 SUBUNIT
208405_S_AT	0.498695	CD164	CD164 ANTIGEN, SIALOMUCIN
209545_S_AT	0.498855	RIPK2	RECEPTOR-INTERACTING SERINE-THREONINE KINASE 2
218927_S_AT	0.499033	CHST12	CARBOHYDRATE (CHONDROITIN 4) SULFOTRANSFERASE 12
218512_AT	0.49955	WDR12	WD REPEAT DOMAIN 12
201448_AT	0.499653	TIA1	TIA1 CYTOTOXIC GRANULE-ASSOCIATED RNA BINDING PROTEIN
336_AT	0.499698	TBXA2R	THROMBOXANE A2 RECEPTOR
219031_S_AT	0.500026	NIP7	NUCLEAR IMPORT 7 HOMOLOG (S. CEREVISIAE)
211040_X_AT	0.500093	GTSE1	G-2 AND S-PHASE EXPRESSED 1
203771_S_AT	0.500143	BLVRA	BILIVERDIN REDUCTASE A
210935_S_AT	0.500284	WDR1	WD REPEAT DOMAIN 1
214150_X_AT	0.500374	ATP6V0E1	ATPASE, H+ TRANSPORTING, LYSOSOMAL 9KDA, V0 SUBUNIT E
200852_X_AT	0.500675	GNB2	GUANINE NUCLEOTIDE BINDING PROTEIN (G PROTEIN), BETA POLYPEPTIDE 2
206499_S_AT	0.50074	RCC1	REGULATOR OF CHROMOSOME CONDENSATION 1
200824_AT	0.500851	GSTP1	GLUTATHIONE S-TRANSFERASE PI
220770_S_AT	0.500873	LOC63920	TRANSPOSON-DERIVED BUSTER3 TRANSPOSASE-LIKE
217725_X_AT	0.500923	SERBP1	SERPINE1 MRNA BINDING PROTEIN 1
211530_X_AT	0.501404	HLA-G	HLA-G HISTOCOMPATIBILITY ANTIGEN, CLASS I, G
217297_S_AT	0.501765	MYO9B	MYOSIN IXB
208119_S_AT	0.501779	ZNF93	ZINC FINGER PROTEIN 93 (HTF34)
207455_AT	0.501789	P2RY1	PURINERGIC RECEPTOR P2Y, G-PROTEIN COUPLED, 1
204175_AT	0.502062	ZNF593	ZINC FINGER PROTEIN 593
218721_S_AT	0.502227	C1ORF27	CHROMOSOME 1 OPEN READING FRAME 27
201003_X_AT	0.502399	RNPEP	ARGINYL AMINOPEPTIDASE (AMINOPEPTIDASE B)
201171_AT	0.502519	ATP6V0E1	ATPASE, H+ TRANSPORTING, LYSOSOMAL 9KDA, V0 SUBUNIT E
204493_AT	0.502747	BID	BH3 INTERACTING DOMAIN DEATH AGONIST
212349_AT	0.502902	POFUT1	PROTEIN O-FUCOSYLTRANSFERASE 1
214291_AT	0.50295	RPL17	RIBOSOMAL PROTEIN L17
202129_S_AT	0.502997	RIOK3	RIO KINASE 3 (YEAST)
221963_X_AT	0.503079	NA	NA
203625_X_AT	0.503188	SKP2	S-PHASE KINASE-ASSOCIATED PROTEIN 2 (P45)
216032_S_AT	0.503763	ERGIC3	ERGIC AND GOLGI 3
201528_AT	0.503932	RPA1	REPLICATION PROTEIN A1, 70KDA
220495_S_AT	0.504007	TXNDC15	CHROMOSOME 5 OPEN READING FRAME 14
212501_AT	0.504014	CEBPB	CCAAT/ENHANCER BINDING PROTEIN (C/EBP), BETA
218070_S_AT	0.504197	GMPPA	GDP-MANNOSE PYROPHOSPHORYLASE A
203941_AT	0.504356	INTS9	INTEGRATOR COMPLEX SUBUNIT 9
212795_AT	0.504645	KIAA1033	KIAA1033
217977_AT	0.504765	SEPX1	SELENOPROTEIN X, 1
200867_AT	0.504775	ZNF313	ZINC FINGER PROTEIN 313
212685_S_AT	0.50485	TBL2	DKFZP434N024 PROTEIN
201464_X_AT	0.505288	JUN	V-JUN SARCOMA VIRUS 17 ONCOGENE HOMOLOG (AVIAN)
217726_AT	0.505622	COPZ1	COATOMER PROTEIN COMPLEX, SUBUNIT ZETA 1
200956_S_AT	0.505764	SSRP1	STRUCTURE SPECIFIC RECOGNITION PROTEIN 1
211063_S_AT	0.505916	NCK1	NCK ADAPTOR PROTEIN 1
213729_AT	0.506095	PRPF40A	HUNTINGTIN-INTERACTING PROTEIN A
211098_X_AT	0.506112	TMCO1	TRANSMEMBRANE AND COILED-COIL DOMAINS 1
220261_S_AT	0.506274	ZDHHC4	ZINC FINGER, DHHC-TYPE CONTAINING 4
209787_S_AT	0.50632	HMGN4	HIGH MOBILITY GROUP NUCLEOSOMAL BINDING DOMAIN 4
220547_S_AT	0.506462	FAM35A	FAMILY WITH SEQUENCE SIMILARITY 35, MEMBER A
221194_S_AT	0.506508	LOC51136	PTD016 PROTEIN
202365_AT	0.506929	UNC119B	HYPOTHETICAL PROTEIN MGC5139
203650_AT	0.506939	PROCR	PROTEIN C RECEPTOR, ENDOTHELIAL (EPCR)
AFFX-HUMISGF3A/M97935_3_AT	0.507029	STAT1	SIGNAL TRANSDUCER AND ACTIVATOR OF TRANSCRIPTION 1, 91KDA
200661_AT	0.507199	CTSA	PROTECTIVE PROTEIN FOR BETA-GALACTOSIDASE (GALACTOSIALIDOSIS)
203253_S_AT	0.50729	HISPPD1	HISTIDINE ACID PHOSPHATASE DOMAIN CONTAINING 1
212412_AT	0.507362	PDLIM5	PDZ AND LIM DOMAIN 5
206247_AT	0.507411	MICB	MHC CLASS I POLYPEPTIDE-RELATED SEQUENCE B
214004_S_AT	0.507766	VGLL4	VESTIGIAL LIKE 4 (DROSOPHILA)
221794_AT	0.50802	DOCK6	DEDICATOR OF CYTOKINESIS 6
200935_AT	0.50803	CALR	CALRETICULIN
217857_S_AT	0.50827	RBM8A	RNA BINDING MOTIF PROTEIN 8A
218073_S_AT	0.508296	TMEM48	TRANSMEMBRANE PROTEIN 48
203637_S_AT	0.508312	MID1	MIDLINE 1 (OPITZ/BBB SYNDROME)
203730_S_AT	0.508349	ZKSCAN5	ZINC FINGER PROTEIN 95 HOMOLOG (MOUSE)
209680_S_AT	0.508424	KIFC1	KINESIN FAMILY MEMBER C1
201898_S_AT	0.508427	UBE2A	UBIQUITIN-CONJUGATING ENZYME E2A (RAD6 HOMOLOG)
214212_X_AT	0.508539	PLEKHC1	PLECKSTRIN HOMOLOGY DOMAIN CONTAINING, FAMILY C (WITH FERM DOMAIN) MEMBER 1
203502_AT	0.508608	BPGM	2,3-BISPHOSPHOGLYCERATE MUTASE
204025_S_AT	0.508759	PDCD2	PROGRAMMED CELL DEATH 2
212722_S_AT	0.508771	JMJD6	PHOSPHATIDYLSERINE RECEPTOR
210092_AT	0.508988	MAGOH	MAGO-NASHI HOMOLOG, PROLIFERATION-ASSOCIATED (DROSOPHILA)
203441_S_AT	0.508994	CDH2	CADHERIN 2, TYPE 1, N-CADHERIN (NEURONAL)
212782_X_AT	0.509109	POLR2J	POLYMERASE (RNA) II (DNA DIRECTED) POLYPEPTIDE J, 13.3KDA
64900_AT	0.509124	ABHD14B	ABHYDROLASE DOMAIN CONTAINING 14B
202232_S_AT	0.509445	EIF3M	DENDRITIC CELL PROTEIN
202194_AT	0.509468	TMED5	TRANSMEMBRANE EMP24 PROTEIN TRANSPORT DOMAIN CONTAINING 5
211075_S_AT	0.509566	CD47	CD47 ANTIGEN (RH-RELATED ANTIGEN, INTEGRIN-ASSOCIATED SIGNAL TRANSDUCER)
60471_AT	0.509598	RIN3	RAS AND RAB INTERACTOR 3
205162_AT	0.509758	ERCC8	EXCISION REPAIR CROSS-COMPLEMENTING RODENT REPAIR DEFICIENCY, COMPLEMENTATION GROUP 8
200024_AT	0.509992	RPS5	RIBOSOMAL PROTEIN S5
222231_S_AT	0.510172	LRRC59	LEUCINE RICH REPEAT CONTAINING 59
204168_AT	0.510232	MGST2	MICROSOMAL GLUTATHIONE S-TRANSFERASE 2
201698_S_AT	0.510404	SFRS9	SPLICING FACTOR, ARGININE/SERINE-RICH 9
208478_S_AT	0.510462	BAX	BCL2-ASSOCIATED X PROTEIN
203144_S_AT	0.510563	KIAA0040	KIAA0040
202408_S_AT	0.510695	PRPF31	PRP31 PRE-MRNA PROCESSING FACTOR 31 HOMOLOG (YEAST)
203491_S_AT	0.510898	CEP57	CENTROSOMAL PROTEIN 57KDA
208249_S_AT	0.510954	TGDS	TDP-GLUCOSE 4,6-DEHYDRATASE
206451_AT	0.511116	TBCCD1	TBCC DOMAIN CONTAINING 1
201409_S_AT	0.511122	PPP1CB	PROTEIN PHOSPHATASE 1, CATALYTIC SUBUNIT, BETA ISOFORM
202812_AT	0.511188	GAA	GLUCOSIDASE, ALPHA; ACID (POMPE DISEASE, GLYCOGEN STORAGE DISEASE TYPE II)
216508_X_AT	0.511334	HMGB1	HIGH-MOBILITY GROUP BOX 1
218892_AT	0.511504	DCHS1	DACHSOUS 1 (DROSOPHILA)
219003_S_AT	0.511635	MANEA	MANNOSIDASE, ENDO-ALPHA
212691_AT	0.512298	NUP188	NUCLEOPORIN 188KDA
220199_S_AT	0.512858	C1ORF80	CHROMOSOME 1 OPEN READING FRAME 80
206829_X_AT	0.513197	ZNF430	ZINC FINGER PROTEIN 430
212202_S_AT	0.513198	TMEM87A	TRANSMEMBRANE PROTEIN 87A
208393_S_AT	0.513255	RAD50	RAD50 HOMOLOG (S. CEREVISIAE)
204034_AT	0.513549	ETHE1	ETHYLMALONIC ENCEPHALOPATHY 1
218360_AT	0.513556	RAB22A	RAB22A, MEMBER RAS ONCOGENE FAMILY
210564_X_AT	0.513619	CFLAR	CASP8 AND FADD-LIKE APOPTOSIS REGULATOR
221599_AT	0.51364	C11ORF67	PTD015 PROTEIN
218592_S_AT	0.513728	CECR5	CAT EYE SYNDROME CHROMOSOME REGION, CANDIDATE 5
211563_S_AT	0.513923	C19ORF2	CHROMOSOME 19 OPEN READING FRAME 2
218815_S_AT	0.514055	TMEM51	TRANSMEMBRANE PROTEIN 51
201649_AT	0.514153	UBE2L6	UBIQUITIN-CONJUGATING ENZYME E2L 6
218709_S_AT	0.514168	IFT52	INTRAFLAGELLAR TRANSPORT 52 HOMOLOG (CHLAMYDOMONAS)
214531_S_AT	0.51431	SNX1	SORTING NEXIN 1
202710_AT	0.514647	BET1	BET1 HOMOLOG (S. CEREVISIAE)
202012_S_AT	0.514753	EXT2	EXOSTOSES (MULTIPLE) 2
201892_S_AT	0.514856	IMPDH2	IMP (INOSINE MONOPHOSPHATE) DEHYDROGENASE 2
212836_AT	0.514897	POLD3	POLYMERASE (DNA-DIRECTED), DELTA 3, ACCESSORY SUBUNIT
54632_AT	0.515054	THADA	THYROID ADENOMA ASSOCIATED
219216_AT	0.515071	ETAA1	ETAA16
218459_AT	0.515097	TOR3A	TORSIN FAMILY 3, MEMBER A
203832_AT	0.515199	SNRPF	SMALL NUCLEAR RIBONUCLEOPROTEIN POLYPEPTIDE F
213123_AT	0.515323	MFAP3	MICROFIBRILLAR-ASSOCIATED PROTEIN 3
208900_S_AT	0.515876	TOP1	TOPOISOMERASE (DNA) I
202968_S_AT	0.515997	DYRK2	DUAL-SPECIFICITY TYROSINE-(Y)-PHOSPHORYLATION REGULATED KINASE 2
209751_S_AT	0.516022	SEDLP	SPONDYLOEPIPHYSEAL DYSPLASIA, LATE, PSEUDOGENE
210886_X_AT	0.516413	TP53AP1	TP53 ACTIVATED PROTEIN 1
219129_S_AT	0.516431	SAP30L	NS4ATP2
208527_X_AT	0.516473	HIST2H3PS2	HISTONE 1, H2BD
218997_AT	0.516697	POLR1E	POLYMERASE (RNA) I ASSOCIATED FACTOR 1
204785_X_AT	0.516768	IFNAR2	INTERFERON (ALPHA, BETA AND OMEGA) RECEPTOR 2
213857_S_AT	0.516837	CD47	CD47 ANTIGEN (RH-RELATED ANTIGEN, INTEGRIN-ASSOCIATED SIGNAL TRANSDUCER)
222130_S_AT	0.516859	FTSJ2	FTSJ HOMOLOG 2 (E. COLI)
219656_AT	0.516906	PCDH12	PROTOCADHERIN 12
215006_AT	0.517176	EZH2	ENHANCER OF ZESTE HOMOLOG 2 (DROSOPHILA)
202413_S_AT	0.517266	USP1	UBIQUITIN SPECIFIC PEPTIDASE 1
212577_AT	0.517401	SMCHD1	STRUCTURAL MAINTENANCE OF CHROMOSOMES FLEXIBLE HINGE DOMAIN CONTAINING 1
201126_S_AT	0.517554	MGAT1	MANNOSYL (ALPHA-1,3-)-GLYCOPROTEIN BETA-1,2-N-ACETYLGLUCOSAMINYLTRANSFERASE
218882_S_AT	0.517663	WDR3	WD REPEAT DOMAIN 3
209725_AT	0.517756	UTP20	UTP20, SMALL SUBUNIT (SSU) PROCESSOME COMPONENT, HOMOLOG (YEAST)
202043_S_AT	0.518081	SMS	SPERMINE SYNTHASE
200803_S_AT	0.518384	TEGT	TESTIS ENHANCED GENE TRANSCRIPT (BAX INHIBITOR 1)
201875_S_AT	0.518404	MPZL1	MYELIN PROTEIN ZERO-LIKE 1
218253_S_AT	0.51858	LGTN	LIGATIN
201118_AT	0.518779	PGD	PHOSPHOGLUCONATE DEHYDROGENASE
204886_AT	0.518786	PLK4	POLO-LIKE KINASE 4 (DROSOPHILA)
209759_S_AT	0.518804	DCI	DODECENOYL-COENZYME A DELTA ISOMERASE (3,2 TRANS-ENOYL-COENZYME A ISOMERASE)
202642_S_AT	0.519533	TRRAP	TRANSFORMATION/TRANSCRIPTION DOMAIN-ASSOCIATED PROTEIN
203356_AT	0.519692	CAPN7	CALPAIN 7
218000_S_AT	0.519704	PHLDA1	PLECKSTRIN HOMOLOGY-LIKE DOMAIN, FAMILY A, MEMBER 1
203428_S_AT	0.519734	ASF1A	ASF1 ANTI-SILENCING FUNCTION 1 HOMOLOG A (S. CEREVISIAE)
214449_S_AT	0.519763	RHOQ	RAS HOMOLOG GENE FAMILY, MEMBER Q
221079_S_AT	0.51994	METTL2A	HYPOTHETICAL GENE SUPPORTED BY AK002212; AK022822; BC006985; NM_018396
203874_S_AT	0.520055	SMARCA1	SWI/SNF RELATED, MATRIX ASSOCIATED, ACTIN DEPENDENT REGULATOR OF CHROMATIN, SUBFAMILY A, MEMBER 1
208926_AT	0.520162	NEU1	SIALIDASE 1 (LYSOSOMAL SIALIDASE)
210093_S_AT	0.520331	MAGOH	MAGO-NASHI HOMOLOG, PROLIFERATION-ASSOCIATED (DROSOPHILA)
218894_S_AT	0.520538	FLJ10292	MAGO-NASHI HOMOLOG
209102_S_AT	0.520582	HBP1	HMG-BOX TRANSCRIPTION FACTOR 1
219015_S_AT	0.52085	ALG13	GLYCOSYLTRANSFERASE 28 DOMAIN CONTAINING 1
219716_AT	0.520904	APOL6	APOLIPOPROTEIN L, 6
220206_AT	0.521131	ZMYM1	ZINC FINGER, MYM-TYPE 1
202576_S_AT	0.521157	DDX19B	DEAD (ASP-GLU-ALA-AS) BOX POLYPEPTIDE 19B
205321_AT	0.521329	EIF2S3	EUKARYOTIC TRANSLATION INITIATION FACTOR 2, SUBUNIT 3 GAMMA, 52KDA
205588_S_AT	0.52134	FGFR1OP	FGFR1 ONCOGENE PARTNER
218587_S_AT	0.521477	KTELC1	CHROMOSOME 3 OPEN READING FRAME 9
201263_AT	0.521482	TARS	THREONYL-TRNA SYNTHETASE
204423_AT	0.521778	MKLN1	MUSKELIN 1, INTRACELLULAR MEDIATOR CONTAINING KELCH MOTIFS
206240_S_AT	0.521942	ZNF136	ZINC FINGER PROTEIN 136 (CLONE PHZ-20)
218403_AT	0.522079	TRIAP1	TP53 REGULATED INHIBITOR OF APOPTOSIS 1
218123_AT	0.522317	C21ORF59	HYPOTHETICAL PROTEIN FLJ20467
210312_S_AT	0.522431	IFT20	INTRAFLAGELLAR TRANSPORT 20 HOMOLOG (CHLAMYDOMONAS)
218343_S_AT	0.522473	GTF3C3	GENERAL TRANSCRIPTION FACTOR IIIC, POLYPEPTIDE 3, 102KDA
221962_S_AT	0.522526	UBE2H	UBIQUITIN-CONJUGATING ENZYME E2H (UBC8 HOMOLOG, YEAST)
206087_X_AT	0.522609	HFE	HEMOCHROMATOSIS
217185_S_AT	0.522783	ZNF259	ZINC FINGER PROTEIN 259
200858_S_AT	0.523044	RPS8	RIBOSOMAL PROTEIN S8
202795_X_AT	0.523237	TRIOBP	TRIO AND F-ACTIN BINDING PROTEIN
205704_S_AT	0.523314	ATP6V0A2	ATPASE, H+ TRANSPORTING, LYSOSOMAL V0 SUBUNIT A2
203201_AT	0.52354	PMM2	PHOSPHOMANNOMUTASE 2
210458_S_AT	0.523797	TANK	TRAF FAMILY MEMBER-ASSOCIATED NFKB ACTIVATOR
203254_S_AT	0.524143	TLN1	TALIN 1
200723_S_AT	0.524236	CAPRIN1	GPI-ANCHORED MEMBRANE PROTEIN 1
219124_AT	0.524762	C8ORF41	CHROMOSOME 8 OPEN READING FRAME 41
204177_S_AT	0.524844	KLHL20	KELCH-LIKE 20 (DROSOPHILA)
209239_AT	0.525012	NFKB1	NUCLEAR FACTOR OF KAPPA LIGHT POLYPEPTIDE GENE ENHANCER IN B-CELLS 1 (P105)
212584_AT	0.525147	AQR	AQUARIUS HOMOLOG (MOUSE)
201623_S_AT	0.525176	DARS	ASPARTYL-TRNA SYNTHETASE
200814_AT	0.525279	PSME1	PROTEASOME (PROSOME, MACROPAIN) ACTIVATOR SUBUNIT 1 (PA28 ALPHA)
201446_S_AT	0.525343	TIA1	TIA1 CYTOTOXIC GRANULE-ASSOCIATED RNA BINDING PROTEIN
205010_AT	0.525349	GNL3L	GUANINE NUCLEOTIDE BINDING PROTEIN-LIKE 3 (NUCLEOLAR)-LIKE
218889_AT	0.525433	NOC3L	NUCLEOLAR COMPLEX ASSOCIATED 3 HOMOLOG (S. CEREVISIAE)
202469_S_AT	0.525542	CPSF6	CLEAVAGE AND POLYADENYLATION SPECIFIC FACTOR 6, 68KDA
204899_S_AT	0.525592	SAP30	SIN3A-ASSOCIATED PROTEIN, 30KDA
209958_S_AT	0.525618	BBS9	PARATHYROID HORMONE-RESPONSIVE B1
219402_S_AT	0.525749	DERL1	DER1-LIKE DOMAIN FAMILY, MEMBER 1
204835_AT	0.525776	POLA1	POLYMERASE (DNA DIRECTED), ALPHA
203269_AT	0.525971	NSMAF	NEUTRAL SPHINGOMYELINASE (N-SMASE) ACTIVATION ASSOCIATED FACTOR
212949_AT	0.526153	NCAPH	BARREN HOMOLOG 1 (DROSOPHILA)
219374_S_AT	0.526274	ALG9	ASPARAGINE-LINKED GLYCOSYLATION 9 HOMOLOG (YEAST, ALPHA- 1,2-MANNOSYLTRANSFERASE)
222037_AT	0.52636	MCM4	MCM4 MINICHROMOSOME MAINTENANCE DEFICIENT 4 (S. CEREVISIAE)
214315_X_AT	0.526796	CALR	CALRETICULIN
213310_AT	0.52696	EIF2C2	EUKARYOTIC TRANSLATION INITIATION FACTOR 2C, 2
208800_AT	0.526985	SRP72	SIGNAL RECOGNITION PARTICLE 72KDA
219162_S_AT	0.527054	MRPL11	CGI-113 PROTEIN
219571_S_AT	0.527279	ZNF12	ZINC FINGER PROTEIN 12
206081_AT	0.527761	SLC24A1	SOLUTE CARRIER FAMILY 24 (SODIUM/POTASSIUM/CALCIUM EXCHANGER), MEMBER 1
214483_S_AT	0.527806	ARFIP1	ADP-RIBOSYLATION FACTOR INTERACTING PROTEIN 1 (ARFAPTIN 1)
215084_S_AT	0.528296	LRRC42	LEUCINE RICH REPEAT CONTAINING 42
208715_AT	0.528317	TMCO1	TRANSMEMBRANE AND COILED-COIL DOMAINS 1
204566_AT	0.528326	PPM1D	PROTEIN PHOSPHATASE 1D MAGNESIUM-DEPENDENT, DELTA ISOFORM
212122_AT	0.528331	LOC284988	HYPOTHETICAL LOC284988
206989_S_AT	0.528342	SFRS2IP	SPLICING FACTOR, ARGININE/SERINE-RICH 2, INTERACTING PROTEIN
203676_AT	0.528565	GNS	GLUCOSAMINE (N-ACETYL)-6-SULFATASE (SANFILIPPO DISEASE IIID)
219178_AT	0.528656	QTRTD1	QUEUINE TRNA-RIBOSYLTRANSFERASE DOMAIN CONTAINING 1
216591_S_AT	0.528907	SDHC	SUCCINATE DEHYDROGENASE COMPLEX, SUBUNIT C, INTEGRAL MEMBRANE PROTEIN, 15KDA
219316_S_AT	0.529271	FLVCR2	CHROMOSOME 14 OPEN READING FRAME 58
205574_X_AT	0.529279	BMP1	BONE MORPHOGENETIC PROTEIN 1
220775_S_AT	0.529624	UEVLD	UBIQUITIN-CONJUGATING ENZYME E2-LIKE
218746_AT	0.529694	TAPBPL	TAP BINDING PROTEIN-LIKE
212953_X_AT	0.529974	CALR	CALRETICULIN
210410_S_AT	0.530094	MSH5	MUTS HOMOLOG 5 (E. COLI)
210250_X_AT	0.530147	ADSL	ADENYLOSUCCINATE LYASE
212379_AT	0.530344	GART	PHOSPHORIBOSYLGLYCINAMIDE FORMYLTRANSFERASE, PHOSPHORIBOSYLGLYCINAMIDE SYNTHETASE, PHOSPHORIBOSYLAMINOIMIDAZOLE SYNTHETASE
219885_AT	0.530487	SLFN12	LIKELY ORTHOLOG OF MOUSE SCHLAFEN 3
209171_AT	0.530489	ITPA	INOSINE TRIPHOSPHATASE (NUCLEOSIDE TRIPHOSPHATE PYROPHOSPHATASE)
211340_S_AT	0.530693	MCAM	MELANOMA CELL ADHESION MOLECULE
204839_AT	0.530695	POP5	PROCESSING OF PRECURSOR 5, RIBONUCLEASE P/MRP SUBUNIT (S. CEREVISIAE)
209760_AT	0.530722	KIAA0922	KIAA0922
219972_S_AT	0.530866	C14ORF135	CHROMOSOME 14 OPEN READING FRAME 135
207622_S_AT	0.530889	ABCF2	ATP-BINDING CASSETTE, SUB-FAMILY F (GCN20), MEMBER 2
203024_S_AT	0.531078	C5ORF15	HYPOTHETICAL PROTEIN 23851
221531_AT	0.531454	WDR61	WD REPEAT DOMAIN 61
208688_X_AT	0.531481	EIF3B	EUKARYOTIC TRANSLATION INITIATION FACTOR 3, SUBUNIT 9 ETA, 116KDA
219432_AT	0.531555	EVC	ELLIS VAN CREVELD SYNDROME
205263_AT	0.531641	BCL10	B-CELL CLL/LYMPHOMA 10
213828_X_AT	0.531656	H3F3B	H3 HISTONE, FAMILY 3A
221808_AT	0.531877	RAB9A	RAB9A, MEMBER RAS ONCOGENE FAMILY
207877_S_AT	0.532194	NVL	NUCLEAR VCP-LIKE
213082_S_AT	0.53234	SLC35D2	SOLUTE CARRIER FAMILY 35, MEMBER D2
202179_AT	0.532509	BLMH	BLEOMYCIN HYDROLASE
219283_AT	0.532643	C1GALT1C1	C1GALT1-SPECIFIC CHAPERONE 1
218151_X_AT	0.532648	GPR172A	G PROTEIN-COUPLED RECEPTOR 172A
203171_S_AT	0.532935	KIAA0409	KIAA0409
206688_S_AT	0.533095	CPSF4	CLEAVAGE AND POLYADENYLATION SPECIFIC FACTOR 4, 30KDA
220990_S_AT	0.533221	MIRN21	MICRORNA 21
208828_AT	0.533246	POLE3	POLYMERASE (DNA DIRECTED), EPSILON 3 (P17 SUBUNIT)
214838_AT	0.53327	SFT2D2	SFT2 DOMAIN CONTAINING 2
209188_X_AT	0.533295	DR1	DOWN-REGULATOR OF TRANSCRIPTION 1, TBP-BINDING (NEGATIVE COFACTOR 2)
214600_AT	0.533597	TEAD1	TEA DOMAIN FAMILY MEMBER 1 (SV40 TRANSCRIPTIONAL ENHANCER FACTOR)
212824_AT	0.533867	FUBP3	FAR UPSTREAM ELEMENT (FUSE) BINDING PROTEIN 3
201478_S_AT	0.533916	DKC1	DYSKERATOSIS CONGENITA 1, DYSKERIN
203712_AT	0.534257	KIAA0020	KIAA0020
200823_X_AT	0.534285	RPL29	RIBOSOMAL PROTEIN L29
200869_AT	0.534288	RPL18A	RIBOSOMAL PROTEIN L18A
212766_S_AT	0.534468	ISG20L2	INTERFERON STIMULATED EXONUCLEASE GENE 20KDA-LIKE 2
207805_S_AT	0.534472	PSMD9	PROTEASOME (PROSOME, MACROPAIN) 26S SUBUNIT, NON-ATPASE, 9
220212_S_AT	0.534527	THADA	THYROID ADENOMA ASSOCIATED
202010_S_AT	0.534528	ZNF410	ZINC FINGER PROTEIN 410
201362_AT	0.53461	IVNS1ABP	INFLUENZA VIRUS NS1A BINDING PROTEIN
218710_AT	0.534735	TTC27	HYPOTHETICAL PROTEIN FLJ20272
201244_S_AT	0.534809	RAF1	V-RAF-1 MURINE LEUKEMIA VIRAL ONCOGENE HOMOLOG 1
204331_S_AT	0.534974	MRPS12	MITOCHONDRIAL RIBOSOMAL PROTEIN S12
221536_S_AT	0.535044	LSG1	LARGE SUBUNIT GTPASE 1 HOMOLOG (S. CEREVISIAE)
219539_AT	0.535076	GEMIN6	GEM (NUCLEAR ORGANELLE) ASSOCIATED PROTEIN 6
217379_AT	0.535698	NA	NA
204370_AT	0.535826	CLP1	ATP/GTP-BINDING PROTEIN
214314_S_AT	0.536008	EIF5B	EUKARYOTIC TRANSLATION INITIATION FACTOR 5B
210802_S_AT	0.536145	DIMT1L	DIMETHYLADENOSINE TRANSFERASE
214172_X_AT	0.536215	RYK	RYK RECEPTOR-LIKE TYROSINE KINASE
201376_S_AT	0.536399	HNRPF	HETEROGENEOUS NUCLEAR RIBONUCLEOPROTEIN F
201271_S_AT	0.536543	RALY	RNA BINDING PROTEIN, AUTOANTIGENIC (HNRNP-ASSOCIATED WITH LETHAL YELLOW HOMOLOG (MOUSE))
64486_AT	0.536757	CORO1B	CORONIN, ACTIN BINDING PROTEIN, 1B
217814_AT	0.536814	CCDC47	COILED-COIL DOMAIN CONTAINING 47
222146_S_AT	0.536833	TCF4	TRANSCRIPTION FACTOR 4
205214_AT	0.536834	STK17B	SERINE/THREONINE KINASE 17B (APOPTOSIS-INDUCING)
208657_S_AT	0.536921	40430	SEPTIN 9
220643_S_AT	0.537149	FAIM	FAS APOPTOTIC INHIBITORY MOLECULE
219618_AT	0.537294	IRAK4	INTERLEUKIN-1 RECEPTOR-ASSOCIATED KINASE 4
208713_AT	0.537476	HNRPUL1	HETEROGENEOUS NUCLEAR RIBONUCLEOPROTEIN U-LIKE 1
211404_S_AT	0.537998	APLP2	AMYLOID BETA (A4) PRECURSOR-LIKE PROTEIN 2
201303_AT	0.53838	EIF4A3	DEAD (ASP-GLU-ALA-ASP) BOX POLYPEPTIDE 48
217803_AT	0.538403	GOLPH3	GOLGI PHOSPHOPROTEIN 3 (COAT-PROTEIN)
212586_AT	0.538525	CAST	CALPASTATIN
200902_AT	0.538554	40436	15 KDA SELENOPROTEIN
222034_AT	0.53864	GNB2L1	GUANINE NUCLEOTIDE BINDING PROTEIN (G PROTEIN), BETA POLYPEPTIDE 2-LIKE 1
220789_S_AT	0.538688	TBRG4	TRANSFORMING GROWTH FACTOR BETA REGULATOR 4
203636_AT	0.53914	MID1	MIDLINE 1 (OPITZ/BBB SYNDROME)
219254_AT	0.539251	FLJ22222	HYPOTHETICAL PROTEIN FLJ22222
218095_S_AT	0.539477	TMEM165	TPA REGULATED LOCUS
205094_AT	0.539635	PEX12	PEROXISOMAL BIOGENESIS FACTOR 12
204647_AT	0.539735	HOMER3	HOMER HOMOLOG 3 (DROSOPHILA)
215489_X_AT	0.539831	HOMER3	HOMER HOMOLOG 3 (DROSOPHILA)
40465_AT	0.539832	DDX23	DEAD (ASP-GLU-ALA-ASP) BOX POLYPEPTIDE 23
201460_AT	0.539843	MAPKAPK2	MITOGEN-ACTIVATED PROTEIN KINASE-ACTIVATED PROTEIN KINASE 2
217754_AT	0.53985	DDX56	DEAD (ASP-GLU-ALA-ASP) BOX POLYPEPTIDE 56
213859_X_AT	0.54006	SMARCA5	SWI/SNF RELATED, MATRIX ASSOCIATED, ACTIN DEPENDENT REGULATOR OF CHROMATIN, SUBFAMILY A, MEMBER 5
212629_S_AT	0.540213	PKN2	PROTEIN KINASE N2
37462_I_AT	0.540259	SF3A2	SPLICING FACTOR 3A, SUBUNIT 2, 66KDA
202907_S_AT	0.540407	NBN	NIBRIN
216326_S_AT	0.540437	HDAC3	HISTONE DEACETYLASE 3
200828_S_AT	0.54049	ZNF207	ZINC FINGER PROTEIN 207
209214_S_AT	0.541094	EWSR1	EWING SARCOMA BREAKPOINT REGION 1
218713_AT	0.541323	NARG2	NMDA RECEPTOR REGULATED 2
201358_S_AT	0.541516	COPB1	COATOMER PROTEIN COMPLEX, SUBUNIT BETA
204299_AT	0.541613	FUSIP1	FUS INTERACTING PROTEIN (SERINE/ARGININE-RICH) 1
200616_S_AT	0.541734	KIAA0152	KIAA0152
202370_S_AT	0.541875	CBFB	CORE-BINDING FACTOR, BETA SUBUNIT
216100_S_AT	0.542002	TOR1AIP1	TORSIN A INTERACTING PROTEIN 1
210178_X_AT	0.542096	FUSIP1	FUS INTERACTING PROTEIN (SERINE/ARGININE-RICH) 1
201268_AT	0.542096	NME2	NON-METASTATIC CELLS 2, PROTEIN (NM23B) EXPRESSED IN
210594_X_AT	0.542241	MPZL1	MYELIN PROTEIN ZERO-LIKE 1
210859_X_AT	0.542263	CLN3	CEROID-LIPOFUSCINOSIS, NEURONAL 3, JUVENILE (BATTEN, SPIELMEYER-VOGT DISEASE)
210821_X_AT	0.542455	CENPA	CENTROMERE PROTEIN A, 17KDA
207616_S_AT	0.542563	TANK	TRAF FAMILY MEMBER-ASSOCIATED NFKB ACTIVATOR
46323_AT	0.542697	CANT1	CALCIUM ACTIVATED NUCLEOTIDASE 1
210555_S_AT	0.542866	NFATC3	NUCLEAR FACTOR OF ACTIVATED T-CELLS, CYTOPLASMIC, CALCINEURIN-DEPENDENT 3
204297_AT	0.542915	PIK3C3	PHOSPHOINOSITIDE-3-KINASE, CLASS 3
203623_AT	0.543156	PLXNA3	PLEXIN A3
212238_AT	0.543171	ASXL1	KIAA0978 PROTEIN
203829_AT	0.543269	ELP4	ELONGATION PROTEIN 4 HOMOLOG (S. CEREVISIAE)
209233_AT	0.543556	EMG1	EMG1 NUCLEOLAR PROTEIN HOMOLOG (S. CEREVISIAE)
221208_S_AT	0.543583	C11ORF61	HYPOTHETICAL PROTEIN FLJ23342
203107_X_AT	0.543603	RPS2	RIBOSOMAL PROTEIN S2
219544_AT	0.543703	C13ORF34	FLJ22624 PROTEIN
205436_S_AT	0.543858	H2AFX	H2A HISTONE FAMILY, MEMBER X
212173_AT	0.543919	AK2	ADENYLATE KINASE 2
213097_S_AT	0.544031	ZRF1	ZUOTIN RELATED FACTOR 1
221540_X_AT	0.544354	GTF2H2	GENERAL TRANSCRIPTION FACTOR IIH, POLYPEPTIDE 2, 44KDA
211061_S_AT	0.544402	MGAT2	MANNOSYL (ALPHA-1,6-)-GLYCOPROTEIN BETA-1,2-N-ACETYLGLUCOSAMINYLTRANSFERASE
221800_S_AT	0.544682	C17ORF70	CHROMOSOME 17 OPEN READING FRAME 70
214316_X_AT	0.544861	CALR	CALRETICULIN
210416_S_AT	0.545171	CHEK2	CHK2 CHECKPOINT HOMOLOG (S. POMBE)
214113_S_AT	0.545317	RBM8A	RNA BINDING MOTIF PROTEIN 8A
212021_S_AT	0.545328	MKI67	ANTIGEN IDENTIFIED BY MONOCLONAL ANTIBODY KI-67
214766_S_AT	0.545549	AHCTF1	AT HOOK CONTAINING TRANSCRIPTION FACTOR 1
202690_S_AT	0.545863	SNRPD1	SMALL NUCLEAR RIBONUCLEOPROTEIN D1 POLYPEPTIDE 16KDA
214351_X_AT	0.545953	RPL13	RIBOSOMAL PROTEIN L13
212082_S_AT	0.545958	MYL6	MYOSIN, LIGHT POLYPEPTIDE 6, ALKALI, SMOOTH MUSCLE AND NON-MUSCLE
213414_S_AT	0.54603	RPS19	RIBOSOMAL PROTEIN S19
209086_X_AT	0.54605	MCAM	MELANOMA CELL ADHESION MOLECULE
222103_AT	0.546266	ATF1	ACTIVATING TRANSCRIPTION FACTOR 1
202494_AT	0.546692	PPIE	PEPTIDYLPROLYL ISOMERASE E (CYCLOPHILIN E)
213044_AT	0.546728	ROCK1	RHO-ASSOCIATED, COILED-COIL CONTAINING PROTEIN KINASE 1
219457_S_AT	0.547006	RIN3	RAS AND RAB INTERACTOR 3
208728_S_AT	0.547103	CDC42	CELL DIVISION CYCLE 42 (GTP BINDING PROTEIN, 25KDA)
219307_AT	0.547202	PDSS2	PRENYL (DECAPRENYL) DIPHOSPHATE SYNTHASE, SUBUNIT 2
218092_S_AT	0.547406	HRB	HIV-1 REV BINDING PROTEIN
200593_S_AT	0.547775	HNRNPU	HETEROGENEOUS NUCLEAR RIBONUCLEOPROTEIN U (SCAFFOLD ATTACHMENT FACTOR A)
215359_X_AT	0.547835	ZNF44	ZINC FINGER PROTEIN 44 (KOX 7)
214660_AT	0.547848	PELO	PRO1770 PROTEIN
202023_AT	0.547849	EFNA1	EPHRIN-A1
202205_AT	0.547923	VASP	VASODILATOR-STIMULATED PHOSPHOPROTEIN
212340_AT	0.548163	YIPF6	YIP1 DOMAIN FAMILY, MEMBER 6
200033_AT	0.548249	DDX5	DEAD (ASP-GLU-ALA-ASP) BOX POLYPEPTIDE 5
219211_AT	0.548261	USP18	UBIQUITIN SPECIFIC PEPTIDASE 18
206929_S_AT	0.548369	NFIC	NUCLEAR FACTOR I/C (CCAAT-BINDING TRANSCRIPTION FACTOR)
202297_S_AT	0.54864	RER1	RER1 RETENTION IN ENDOPLASMIC RETICULUM 1 HOMOLOG (S. CEREVISIAE)
211015_S_AT	0.548745	HSPA4	HEAT SHOCK 70KDA PROTEIN 4
201031_S_AT	0.548757	HNRPH1	HETEROGENEOUS NUCLEAR RIBONUCLEOPROTEIN H1 (H)
212579_AT	0.548916	SMCHD1	STRUCTURAL MAINTENANCE OF CHROMOSOMES FLEXIBLE HINGE DOMAIN CONTAINING 1
208975_S_AT	0.549002	KPNB1	KARYOPHERIN (IMPORTIN) BETA 1
200853_AT	0.549511	H2AFZ	H2A HISTONE FAMILY, MEMBER Z
201642_AT	0.549521	IFNGR2	INTERFERON GAMMA RECEPTOR 2 (INTERFERON GAMMA TRANSDUCER 1)
218516_S_AT	0.549583	IMPAD1	INOSITOL MONOPHOSPHATASE DOMAIN CONTAINING 1
208929_X_AT	0.549864	RPL13	RIBOSOMAL PROTEIN L13
218321_X_AT	0.549887	STYXL1	SERINE/THREONINE/TYROSINE INTERACTING-LIKE 1
218478_S_AT	0.550115	ZCCHC8	ZINC FINGER, CCHC DOMAIN CONTAINING 8
213911_S_AT	0.550135	H2AFZ	H2A HISTONE FAMILY, MEMBER Z
208755_X_AT	0.550403	H3F3B	H3 HISTONE, FAMILY 3A
204807_AT	0.550742	TMEM5	TRANSMEMBRANE PROTEIN 5
202054_S_AT	0.550789	ALDH3A2	ALDEHYDE DEHYDROGENASE 3 FAMILY, MEMBER A2
208837_AT	0.551094	TMED3	TRANSMEMBRANE EMP24 PROTEIN TRANSPORT DOMAIN CONTAINING 3
209825_S_AT	0.551211	UCK2	URIDINE-CYTIDINE KINASE 2
221270_S_AT	0.551266	QTRT1	QUEUINE TRNA-RIBOSYLTRANSFERASE 1 (TRNA-GUANINE TRANSGLYCOSYLASE)
218564_AT	0.551434	RFWD3	RING FINGER AND WD REPEAT DOMAIN 3
203675_AT	0.55161	NUCB2	NUCLEOBINDIN 2
214751_AT	0.551817	ZNF468	ZINC FINGER PROTEIN ZNF468
209786_AT	0.552089	HMGN4	HIGH MOBILITY GROUP NUCLEOSOMAL BINDING DOMAIN 4
208919_S_AT	0.552149	NADK	NAD KINASE
216212_S_AT	0.552351	DKC1	DYSKERATOSIS CONGENITA 1, DYSKERIN
205964_AT	0.55236	ZNF426	ZINC FINGER PROTEIN 426
216342_X_AT	0.5524	RPL7AL2	RIBOSOMAL PROTEIN L7A-LIKE 2
216713_AT	0.552449	KRIT1	KRIT1, ANKYRIN REPEAT CONTAINING
213027_AT	0.552585	TROVE2	TROVE DOMAIN FAMILY, MEMBER 2
219826_AT	0.55278	ZNF419	ZINC FINGER PROTEIN 419
214737_X_AT	0.552825	HNRNPC	HETEROGENEOUS NUCLEAR RIBONUCLEOPROTEIN C (C1/C2)
207011_S_AT	0.552868	PTK7	PTK7 PROTEIN TYROSINE KINASE 7
200044_AT	0.553077	SFRS9	SPLICING FACTOR, ARGININE/SERINE-RICH 9
202290_AT	0.553198	PDAP1	PDGFA ASSOCIATED PROTEIN 1
205851_AT	0.55327	NME6	NON-METASTATIC CELLS 6, PROTEIN EXPRESSED IN (NUCLEOSIDE-DIPHOSPHATE KINASE)
219593_AT	0.553418	SLC15A3	SOLUTE CARRIER FAMILY 15, MEMBER 3
216241_S_AT	0.55349	TCEA1	TRANSCRIPTION ELONGATION FACTOR A (SII), 1
201342_AT	0.553545	SNRPC	SMALL NUCLEAR RIBONUCLEOPROTEIN POLYPEPTIDE C
218088_S_AT	0.553695	RRAGC	RAS-RELATED GTP BINDING C
209511_AT	0.553768	POLR2F	POLYMERASE (RNA) II (DNA DIRECTED) POLYPEPTIDE F
209020_AT	0.553879	C20ORF111	CHROMOSOME 20 OPEN READING FRAME 111
200959_AT	0.553986	FUS	FUSION (INVOLVED IN T(12;16) IN MALIGNANT LIPOSARCOMA)
200736_S_AT	0.554152	GPX1	GLUTATHIONE PEROXIDASE 1
200598_S_AT	0.554301	HSP90B1	HEAT SHOCK PROTEIN 90KDA BETA (GRP94), MEMBER 1
205255_X_AT	0.554413	TCF7	TRANSCRIPTION FACTOR 7 (T-CELL SPECIFIC, HMG-BOX)
200617_AT	0.55444	KIAA0152	KIAA0152
201258_AT	0.554557	RPS16	RIBOSOMAL PROTEIN S16
217211_AT	0.5546	ACTBP9	ACTIN, BETA PSEUDOGENE 9
212809_AT	0.554639	NFATC2IP	NUCLEAR FACTOR OF ACTIVATED T-CELLS, CYTOPLASMIC, CALCINEURIN-DEPENDENT 2 INTERACTING PROTEIN
208809_S_AT	0.554674	C6ORF62	CHROMOSOME 6 OPEN READING FRAME 62
207836_S_AT	0.554695	RBPMS	RNA BINDING PROTEIN WITH MULTIPLE SPLICING
208756_AT	0.554946	EIF3I	EUKARYOTIC TRANSLATION INITIATION FACTOR 3, SUBUNIT 2 BETA, 36KDA
218089_AT	0.555125	C20ORF4	CHROMOSOME 20 OPEN READING FRAME 4
203275_AT	0.555146	IRF2	INTERFERON REGULATORY FACTOR 2
202858_AT	0.55516	U2AF1	U2(RNU2) SMALL NUCLEAR RNA AUXILIARY FACTOR 1
200990_AT	0.55522	TRIM28	TRIPARTITE MOTIF-CONTAINING 28
204176_AT	0.555269	KLHL20	KELCH-LIKE 20 (DROSOPHILA)
209090_S_AT	0.555337	SH3GLB1	SH3-DOMAIN GRB2-LIKE ENDOPHILIN B1
218014_AT	0.555353	NUP85	NUCLEOPORIN 85KDA
205761_S_AT	0.555401	DUS4L	DIHYDROURIDINE SYNTHASE 4-LIKE (S. CEREVISIAE)
208546_X_AT	0.555446	HIST1H2BH	HISTONE 1, H2BH
214662_AT	0.555649	WDR43	WD REPEAT DOMAIN 43
201502_S_AT	0.555741	NFKBIA	NUCLEAR FACTOR OF KAPPA LIGHT POLYPEPTIDE GENE ENHANCER IN B-CELLS INHIBITOR, ALPHA
202161_AT	0.556031	PKN1	PROTEIN KINASE N1
202306_AT	0.556162	POLR2G	POLYMERASE (RNA) II (DNA DIRECTED) POLYPEPTIDE G
208503_S_AT	0.556175	GATAD1	GATA ZINC FINGER DOMAIN CONTAINING 1
209208_AT	0.556468	MPDU1	MANNOSE-P-DOLICHOL UTILIZATION DEFECT 1
216915_S_AT	0.556474	PTPN12	PROTEIN TYROSINE PHOSPHATASE, NON-RECEPTOR TYPE 12
209989_AT	0.556547	ZNF268	ZINC FINGER PROTEIN 268
202567_AT	0.556547	SNRPD3	SMALL NUCLEAR RIBONUCLEOPROTEIN D3 POLYPEPTIDE 18KDA
213031_S_AT	0.556902	WDR73	WD REPEAT DOMAIN 73
202604_X_AT	0.556921	ADAM10	ADAM METALLOPEPTIDASE DOMAIN 10
216570_X_AT	0.556935	RPL29	RIBOSOMAL PROTEIN L29
217970_S_AT	0.557172	CNOT6	CCR4-NOT TRANSCRIPTION COMPLEX, SUBUNIT 6
200958_S_AT	0.557229	SDCBP	SYNDECAN BINDING PROTEIN (SYNTENIN)
209944_AT	0.557279	ZNF410	ZINC FINGER PROTEIN 410
209649_AT	0.557339	STAM2	SIGNAL TRANSDUCING ADAPTOR MOLECULE (SH3 DOMAIN AND ITAM MOTIF) 2
221600_S_AT	0.557414	C11ORF67	PTD015 PROTEIN
217962_AT	0.557445	NOLA3	NUCLEOLAR PROTEIN FAMILY A, MEMBER 3 (H/ACA SMALL NUCLEOLAR RNPS)
202440_S_AT	0.557489	ST5	SUPPRESSION OF TUMORIGENICITY 5
212115_AT	0.557628	HN1L	HYPOTHETICAL PROTEIN SIMILAR TO MOUSE HN1 (HEMATOLOGICAL AND NEUROLOGICAL EXPRESSED SEQUENCE 1)
202273_AT	0.557747	PDGFRB	PLATELET-DERIVED GROWTH FACTOR RECEPTOR, BETA POLYPEPTIDE
207654_X_AT	0.557754	DR1	DOWN-REGULATOR OF TRANSCRIPTION 1, TBP-BINDING (NEGATIVE COFACTOR 2)
205187_AT	0.557768	SMAD5	SMAD, MOTHERS AGAINST DPP HOMOLOG 5 (DROSOPHILA)
221258_S_AT	0.557776	KIF18A	KINESIN FAMILY MEMBER 18A
213137_S_AT	0.557792	PTPN2	PROTEIN TYROSINE PHOSPHATASE, NON-RECEPTOR TYPE 2
57532_AT	0.557829	DVL2	DISHEVELLED, DSH HOMOLOG 2 (DROSOPHILA)
204859_S_AT	0.558412	APAF1	APOPTOTIC PEPTIDASE ACTIVATING FACTOR
219691_AT	0.558591	SAMD9	STERILE ALPHA MOTIF DOMAIN CONTAINING 9
218565_AT	0.558704	C9ORF114	CHROMOSOME 9 OPEN READING FRAME 114
201973_S_AT	0.558766	C7ORF28B	DKFZP586I1023 PROTEIN
213298_AT	0.558817	NFIC	NUCLEAR FACTOR I/C (CCAAT-BINDING TRANSCRIPTION FACTOR)
211042_X_AT	0.558945	MCAM	MELANOMA CELL ADHESION MOLECULE
208692_AT	0.558951	RPS3	RIBOSOMAL PROTEIN S3
202337_AT	0.559251	PMF1	POLYAMINE-MODULATED FACTOR 1
201440_AT	0.559285	DDX23	DEAD (ASP-GLU-ALA-ASP) BOX POLYPEPTIDE 23
212005_AT	0.559573	C1ORF144	CHROMOSOME 1 OPEN READING FRAME 144
214908_S_AT	0.55967	TRRAP	TRANSFORMATION/TRANSCRIPTION DOMAIN-ASSOCIATED PROTEIN
205188_S_AT	0.559678	SMAD5	SMAD, MOTHERS AGAINST DPP HOMOLOG 5 (DROSOPHILA)
213376_AT	0.559921	ZBTB1	ZINC FINGER AND BTB DOMAIN CONTAINING 1
206173_X_AT	0.560022	GABPB2	GA BINDING PROTEIN TRANSCRIPTION FACTOR, BETA SUBUNIT 1, 53KDA
218535_S_AT	0.560288	RIOK2	RIO KINASE 2 (YEAST)
219126_AT	0.560354	PHF10	PHD FINGER PROTEIN 10
208802_AT	0.560388	SRP72	SIGNAL RECOGNITION PARTICLE 72KDA
217795_S_AT	0.560523	TMEM43	TRANSMEMBRANE PROTEIN 43
208897_S_AT	0.560574	DDX18	DEAD (ASP-GLU-ALA-ASP) BOX POLYPEPTIDE 18
210561_S_AT	0.560801	WSB1	WD REPEAT AND SOCS BOX-CONTAINING 1
209593_S_AT	0.561074	TOR1B	TORSIN FAMILY 1, MEMBER B (TORSIN B)
211317_S_AT	0.5611	CFLAR	CASP8 AND FADD-LIKE APOPTOSIS REGULATOR
204453_AT	0.561609	ZNF84	ZINC FINGER PROTEIN 84 (HPF2)
201669_S_AT	0.561712	MARCKS	MYRISTOYLATED ALANINE-RICH PROTEIN KINASE C SUBSTRATE
206860_S_AT	0.561719	FLJ20323	HYPOTHETICAL PROTEIN FLJ20323
214395_X_AT	0.561944	EEF1D	EUKARYOTIC TRANSLATION ELONGATION FACTOR 1 DELTA (GUANINE NUCLEOTIDE EXCHANGE PROTEIN)
218644_AT	0.561957	PLEK2	PLECKSTRIN 2
202323_S_AT	0.562107	ACBD3	ACYL-COENZYME A BINDING DOMAIN CONTAINING 3
214039_S_AT	0.562145	LAPTM4B	LYSOSOMAL ASSOCIATED PROTEIN TRANSMEMBRANE 4 BETA
203802_X_AT	0.562591	NSUN5	NOL1/NOP2/SUN DOMAIN FAMILY, MEMBER 5
212204_AT	0.562739	TMEM87A	TRANSMEMBRANE PROTEIN 87A
213380_X_AT	0.56283	MSTP9	MACROPHAGE STIMULATING, PSEUDOGENE 9
209193_AT	0.562984	PIM1	PIM-1 ONCOGENE
213507_S_AT	0.563013	KPNB1	KARYOPHERIN (IMPORTIN) BETA 1
203430_AT	0.563065	HEBP2	HEME BINDING PROTEIN 2
212515_S_AT	0.5633	DDX3X	DEAD (ASP-GLU-ALA-ASP) BOX POLYPEPTIDE 3, X-LINKED
202304_AT	0.563431	FNDC3A	FIBRONECTIN TYPE III DOMAIN CONTAINING 3A
209811_AT	0.563735	CASP2	CASPASE 2, APOPTOSIS-RELATED CYSTEINE PEPTIDASE (NEURAL PRECURSOR CELL EXPRESSED, DEVELOPMENTALLY DOWN-REGULATED 2)
212569_AT	0.563822	SMCHD1	STRUCTURAL MAINTENANCE OF CHROMOSOMES FLEXIBLE HINGE DOMAIN CONTAINING 1
210858_X_AT	0.564065	ATM	ATAXIA TELANGIECTASIA MUTATED (INCLUDES COMPLEMENTATION GROUPS A, C AND D)
205078_AT	0.564277	PIGF	PHOSPHATIDYLINOSITOL GLYCAN, CLASS F
219363_S_AT	0.564411	MTERFD1	MTERF DOMAIN CONTAINING 1
209780_AT	0.564455	PHTF2	PUTATIVE HOMEODOMAIN TRANSCRIPTION FACTOR 2
208822_S_AT	0.564463	DAP3	DEATH ASSOCIATED PROTEIN 3
212004_AT	0.56448	C1ORF144	CHROMOSOME 1 OPEN READING FRAME 144
217266_AT	0.564664	NA	NA
203524_S_AT	0.564701	MPST	MERCAPTOPYRUVATE SULFURTRANSFERASE
204068_AT	0.564707	STK3	SERINE/THREONINE KINASE 3 (STE20 HOMOLOG, YEAST)
201377_AT	0.564885	UBAP2L	UBIQUITIN ASSOCIATED PROTEIN 2-LIKE
213024_AT	0.565022	TMF1	TATA ELEMENT MODULATORY FACTOR 1
203971_AT	0.565182	SLC31A1	SOLUTE CARRIER FAMILY 31 (COPPER TRANSPORTERS), MEMBER 1
202850_AT	0.565194	ABCD3	ATP-BINDING CASSETTE, SUB-FAMILY D (ALD), MEMBER 3
214800_X_AT	0.565437	BTF3	BASIC TRANSCRIPTION FACTOR 3
208445_S_AT	0.565477	BAZ1B	WILLIAMS-BEUREN SYNDROME CHROMOSOME REGION 10
218495_AT	0.565515	UXT	UBIQUITOUSLY-EXPRESSED TRANSCRIPT
218480_AT	0.565531	AGBL5	HYPOTHETICAL PROTEIN FLJ21839
217965_S_AT	0.565541	SAP30BP	SAP30 BINDING PROTEIN
213918_S_AT	0.565703	NIPBL	NIPPED-B HOMOLOG (DROSOPHILA)
220933_S_AT	0.565761	ZCCHC6	ZINC FINGER, CCHC DOMAIN CONTAINING 6
205956_X_AT	0.566119	PSMC3IP	PSMC3 INTERACTING PROTEIN
204759_AT	0.56615	RCBTB2	REGULATOR OF CHROMOSOME CONDENSATION (RCC1) AND BTB (POZ) DOMAIN CONTAINING PROTEIN 2
209675_S_AT	0.566195	HNRPUL1	HETEROGENEOUS NUCLEAR RIBONUCLEOPROTEIN U-LIKE 1
209473_AT	0.566391	ENTPD1	ECTONUCLEOSIDE TRIPHOSPHATE DIPHOSPHOHYDROLASE 1
217313_AT	0.566686	NA	NA
210213_S_AT	0.566871	EIF6	INTEGRIN BETA 4 BINDING PROTEIN
217792_AT	0.566882	SNX5	SORTING NEXIN 5
219065_S_AT	0.567004	MEMO1	CHROMOSOME 2 OPEN READING FRAME 4
218244_AT	0.567034	NOL8	NUCLEOLAR PROTEIN 8
65585_AT	0.567047	FAM86B1	FAMILY WITH SEQUENCE SIMILARITY 86, MEMBER B1
202680_AT	0.567083	GTF2E2	GENERAL TRANSCRIPTION FACTOR IIE, POLYPEPTIDE 2, BETA 34KDA
213528_AT	0.567351	C1ORF156	CHROMOSOME 1 OPEN READING FRAME 156
200686_S_AT	0.567454	SFRS11	SPLICING FACTOR, ARGININE/SERINE-RICH 11
222155_S_AT	0.567563	GPR172A	G PROTEIN-COUPLED RECEPTOR 172A
203042_AT	0.56786	LAMP2	LYSOSOMAL-ASSOCIATED MEMBRANE PROTEIN 2
203194_S_AT	0.567867	NUP98	NUCLEOPORIN 98KDA
218838_S_AT	0.56809	TTC31	HYPOTHETICAL PROTEIN FLJ12788
219711_AT	0.568112	ZNF586	ZINC FINGER PROTEIN 586
220099_S_AT	0.568346	LUC7L2	CGI-59 PROTEIN
201710_AT	0.568378	MYBL2	V-MYB MYELOBLASTOSIS VIRAL ONCOGENE HOMOLOG (AVIAN)-LIKE 2
201128_S_AT	0.568399	ACLY	ATP CITRATE LYASE
202447_AT	0.568492	DECR1	2,4-DIENOYL COA REDUCTASE 1, MITOCHONDRIAL
217466_X_AT	0.568552	LOC400963	HYPOTHETICAL GENE SUPPORTED BY AB082925; BC019021; NM_002952
207845_S_AT	0.568627	ANAPC10	ANAPHASE PROMOTING COMPLEX SUBUNIT 10
220742_S_AT	0.569154	NGLY1	N-GLYCANASE 1
210276_S_AT	0.569181	TRIOBP	TRIO AND F-ACTIN BINDING PROTEIN
221497_X_AT	0.569336	EGLN1	EGL NINE HOMOLOG 1 (C. ELEGANS)
218936_S_AT	0.569518	CCDC59	COILED-COIL DOMAIN CONTAINING 59
218973_AT	0.569609	EFTUD1	ELONGATION FACTOR TU GTP BINDING DOMAIN CONTAINING 1
204842_X_AT	0.5698	PRKAR2A	PROTEIN KINASE, CAMP-DEPENDENT, REGULATORY, TYPE II, ALPHA
217826_S_AT	0.569844	UBE2J1	UBIQUITIN-CONJUGATING ENZYME E2, J1 (UBC6 HOMOLOG, YEAST)
208876_S_AT	0.569995	PAK2	P21 (CDKN1A)-ACTIVATED KINASE 2
204215_AT	0.570028	C7ORF23	CHROMOSOME 7 OPEN READING FRAME 23
202362_AT	0.570066	RAP1A	RAP1A, MEMBER OF RAS ONCOGENE FAMILY
207431_S_AT	0.570122	DEGS1	DEGENERATIVE SPERMATOCYTE HOMOLOG 1, LIPID DESATURASE (DROSOPHILA)
208117_S_AT	0.570152	LAS1L	LAS1-LIKE (S. CEREVISIAE)
202976_S_AT	0.570154	RHOBTB3	RHO-RELATED BTB DOMAIN CONTAINING 3
220060_S_AT	0.570335	C12ORF48	CHROMOSOME 12 OPEN READING FRAME 48
211623_S_AT	0.570515	FBL	FIBRILLARIN
202294_AT	0.57052	STAG1	STROMAL ANTIGEN 1
201776_S_AT	0.570574	KIAA0494	KIAA0494
212519_AT	0.570599	UBE2E1	UBIQUITIN-CONJUGATING ENZYME E2E 1 (UBC4/5 HOMOLOG, YEAST)
218257_S_AT	0.570636	UGCGL1	UDP-GLUCOSE CERAMIDE GLUCOSYLTRANSFERASE-LIKE 1
201834_AT	0.57081	PRKAB1	PROTEIN KINASE, AMP-ACTIVATED, BETA 1 NON-CATALYTIC SUBUNIT
219278_AT	0.570882	MAP3K6	MITOGEN-ACTIVATED PROTEIN KINASE KINASE KINASE 6
207605_X_AT	0.570889	NA	NA
209152_S_AT	0.571069	TCF3	TRANSCRIPTION FACTOR 3 (E2A IMMUNOGLOBULIN ENHANCER BINDING FACTORS E12/E47)
203383_S_AT	0.571084	GOLGA1	GOLGI AUTOANTIGEN, GOLGIN SUBFAMILY A, 1
214880_X_AT	0.571414	CALD1	CALDESMON 1
203629_S_AT	0.571447	COG5	COMPONENT OF OLIGOMERIC GOLGI COMPLEX 5
209381_X_AT	0.571691	SF3A2	SPLICING FACTOR 3A, SUBUNIT 2, 66KDA
217855_X_AT	0.571786	SDF4	STROMAL CELL DERIVED FACTOR 4
200659_S_AT	0.571795	PHB	PROHIBITIN
217043_S_AT	0.571911	MFN1	MITOFUSIN 1
200010_AT	0.572162	RPL11	RIBOSOMAL PROTEIN L11
209665_AT	0.572198	CYB561D2	CYTOCHROME B-561 DOMAIN CONTAINING 2
44654_AT	0.572515	G6PC3	GLUCOSE 6 PHOSPHATASE, CATALYTIC, 3
202412_S_AT	0.572553	USP1	UBIQUITIN SPECIFIC PEPTIDASE 1
217772_S_AT	0.572676	MTCH2	MITOCHONDRIAL CARRIER HOMOLOG 2 (C. ELEGANS)
201222_S_AT	0.572741	RAD23B	RAD23 HOMOLOG B (S. CEREVISIAE)
204925_AT	0.572872	CTNS	CYSTINOSIS, NEPHROPATHIC
218538_S_AT	0.572874	MRS2L	MRS2-LIKE, MAGNESIUM HOMEOSTASIS FACTOR (S. CEREVISIAE)
221135_S_AT	0.573312	ASTE1	ASTEROID HOMOLOG 1 (DROSOPHILA)
221882_S_AT	0.573396	TMEM8	TRANSMEMBRANE PROTEIN 8 (FIVE MEMBRANE-SPANNING DOMAINS)
201573_S_AT	0.573482	ETF1	EUKARYOTIC TRANSLATION TERMINATION FACTOR 1
216449_X_AT	0.573602	HSP90B1	HEAT SHOCK PROTEIN 90KDA BETA (GRP94), MEMBER 1
211988_AT	0.573631	SMARCE1	SWI/SNF RELATED, MATRIX ASSOCIATED, ACTIN DEPENDENT REGULATOR OF CHROMATIN, SUBFAMILY E, MEMBER 1
200936_AT	0.573882	RPL8	RIBOSOMAL PROTEIN L8
201087_AT	0.574626	PXN	PAXILLIN
202190_AT	0.574656	CSTF1	CLEAVAGE STIMULATION FACTOR, 3' PRE-RNA, SUBUNIT 1, 50KDA
218291_AT	0.574699	MAPBPIP	MITOGEN-ACTIVATED PROTEIN-BINDING PROTEIN-INTERACTING PROTEIN
200957_S_AT	0.574719	SSRP1	STRUCTURE SPECIFIC RECOGNITION PROTEIN 1
213882_AT	0.574739	TM2D1	TM2 DOMAIN CONTAINING 1
208736_AT	0.574758	ARPC3	ACTIN RELATED PROTEIN 2/3 COMPLEX, SUBUNIT 3, 21KDA
211977_AT	0.574777	GPR107	G PROTEIN-COUPLED RECEPTOR 107
218602_S_AT	0.574778	FAM29A	FAMILY WITH SEQUENCE SIMILARITY 29, MEMBER A
212854_X_AT	0.574835	NBPF15	NEUROBLASTOMA BREAKPOINT FAMILY, MEMBER 14
41037_AT	0.575038	TEAD4	TEA DOMAIN FAMILY MEMBER 4
215498_S_AT	0.575149	MAP2K3	MITOGEN-ACTIVATED PROTEIN KINASE KINASE 3
219048_AT	0.575287	PIGN	PHOSPHATIDYLINOSITOL GLYCAN, CLASS N
208325_S_AT	0.575447	AKAP13	LYMPHOID BLAST CRISIS ONCOGENE
202175_AT	0.575627	CHPF	CHONDROITIN POLYMERIZING FACTOR
214658_AT	0.575637	TMED7	TRANSMEMBRANE EMP24 PROTEIN TRANSPORT DOMAIN CONTAINING 7
218436_AT	0.575896	SIL1	SIL1 HOMOLOG, ENDOPLASMIC RETICULUM CHAPERONE (S. CEREVISIAE)
217724_AT	0.575984	SERBP1	SERPINE1 MRNA BINDING PROTEIN 1
211754_S_AT	0.575995	SLC25A17	SOLUTE CARRIER FAMILY 25 (MITOCHONDRIAL CARRIER; PEROXISOMAL MEMBRANE PROTEIN, 34KDA), MEMBER 17
218272_AT	0.576072	FLJ20699	HYPOTHETICAL PROTEIN FLJ20699
219289_AT	0.576112	HEATR3	HYPOTHETICAL PROTEIN FLJ20718
201183_S_AT	0.576275	CHD4	CHROMODOMAIN HELICASE DNA BINDING PROTEIN 4
200057_S_AT	0.57667	NONO	NON-POU DOMAIN CONTAINING, OCTAMER-BINDING
201479_AT	0.577209	DKC1	DYSKERATOSIS CONGENITA 1, DYSKERIN
201797_S_AT	0.577263	VARS	VALYL-TRNA SYNTHETASE
209370_S_AT	0.57753	SH3BP2	SH3-DOMAIN BINDING PROTEIN 2
216493_S_AT	0.577644	IGF2BP3	INSULIN-LIKE GROWTH FACTOR 2 MRNA BINDING PROTEIN 3
202330_S_AT	0.577721	UNG	URACIL-DNA GLYCOSYLASE
209468_AT	0.577802	LRP5	LOW DENSITY LIPOPROTEIN RECEPTOR-RELATED PROTEIN 5
218821_AT	0.577807	NPEPL1	AMINOPEPTIDASE-LIKE 1
218423_X_AT	0.577843	VPS54	VACUOLAR PROTEIN SORTING 54 (YEAST)
202505_AT	0.577849	SNRPB2	SMALL NUCLEAR RIBONUCLEOPROTEIN POLYPEPTIDE B''
200806_S_AT	0.57801	HSPD1	HEAT SHOCK 60KDA PROTEIN 1 (CHAPERONIN)
200041_S_AT	0.578126	BAT1	HLA-B ASSOCIATED TRANSCRIPT 1
201756_AT	0.578442	RPA2	REPLICATION PROTEIN A2, 32KDA
200846_S_AT	0.57848	PPP1CA	PROTEIN PHOSPHATASE 1, CATALYTIC SUBUNIT, ALPHA ISOFORM
222369_AT	0.578589	NAT11	HYPOTHETICAL PROTEIN FLJ13848
209085_X_AT	0.578821	RFC1	REPLICATION FACTOR C (ACTIVATOR 1) 1, 145KDA
203208_S_AT	0.579276	MTFR1	MITOCHONDRIAL FISSION REGULATOR 1
218374_S_AT	0.579349	C12ORF4	CHROMOSOME 12 OPEN READING FRAME 4
211569_S_AT	0.579804	HADH	L-3-HYDROXYACYL-COENZYME A DEHYDROGENASE, SHORT CHAIN
221725_AT	0.58011	WASF2	WAS PROTEIN FAMILY, MEMBER 2
210296_S_AT	0.580122	PXMP3	PEROXISOMAL MEMBRANE PROTEIN 3, 35KDA (ZELLWEGER SYNDROME)
217971_AT	0.580132	MAP2K1IP1	MITOGEN-ACTIVATED PROTEIN KINASE KINASE 1 INTERACTING PROTEIN 1
202321_AT	0.580312	GGPS1	GERANYLGERANYL DIPHOSPHATE SYNTHASE 1
219078_AT	0.580451	GPATCH2	G PATCH DOMAIN CONTAINING 2
204346_S_AT	0.580654	RASSF1	RAS ASSOCIATION (RALGDS/AF-6) DOMAIN FAMILY 1
219149_X_AT	0.581116	DBR1	DEBRANCHING ENZYME HOMOLOG 1 (S. CEREVISIAE)
220066_AT	0.58118	NOD2	CASPASE RECRUITMENT DOMAIN FAMILY, MEMBER 15
206770_S_AT	0.581341	SLC35A3	SOLUTE CARRIER FAMILY 35 (UDP-N-ACETYLGLUCOSAMINE (UDP-GLCNAC) TRANSPORTER), MEMBER A3
203149_AT	0.581435	PVRL2	POLIOVIRUS RECEPTOR-RELATED 2 (HERPESVIRUS ENTRY MEDIATOR B)
219291_AT	0.581478	DTWD1	DTW DOMAIN CONTAINING 1
203852_S_AT	0.581505	SMN2	SURVIVAL OF MOTOR NEURON 1, TELOMERIC
211240_X_AT	0.581563	CTNND1	CATENIN (CADHERIN-ASSOCIATED PROTEIN), DELTA 1
212973_AT	0.58163	RPIA	RIBOSE 5-PHOSPHATE ISOMERASE A (RIBOSE 5-PHOSPHATE EPIMERASE)
218733_AT	0.58164	MSL2L1	MALE-SPECIFIC LETHAL 2-LIKE 1 (DROSOPHILA)
205133_S_AT	0.582046	HSPE1	HEAT SHOCK 10KDA PROTEIN 1 (CHAPERONIN 10)
219183_S_AT	0.582075	PSCD4	PLECKSTRIN HOMOLOGY, SEC7 AND COILED-COIL DOMAINS 4
202231_AT	0.582335	EIF3M	DENDRITIC CELL PROTEIN
200054_AT	0.582409	ZNF259	ZINC FINGER PROTEIN 259
204659_S_AT	0.582603	GFER	GROWTH FACTOR, AUGMENTER OF LIVER REGENERATION (ERV1 HOMOLOG, S. CEREVISIAE)
218676_S_AT	0.582701	PCTP	PHOSPHATIDYLCHOLINE TRANSFER PROTEIN
212117_AT	0.582886	RHOQ	RAS HOMOLOG GENE FAMILY, MEMBER Q
212086_X_AT	0.582921	LMNA	LAMIN A/C
200079_S_AT	0.582957	KARS	LYSYL-TRNA SYNTHETASE
202049_S_AT	0.582995	ZMYM4	ZINC FINGER, MYM-TYPE 4
212430_AT	0.582998	RBM38	RNA-BINDING REGION (RNP1, RRM) CONTAINING 1
213244_AT	0.583411	SCAMP4	SECRETORY CARRIER MEMBRANE PROTEIN 4
209259_S_AT	0.583667	SMC3	CHONDROITIN SULFATE PROTEOGLYCAN 6 (BAMACAN)
222001_X_AT	0.583849	NA	NA
201899_S_AT	0.583892	UBE2A	UBIQUITIN-CONJUGATING ENZYME E2A (RAD6 HOMOLOG)
219109_AT	0.584211	SPAG16	SPERM ASSOCIATED ANTIGEN 16
210125_S_AT	0.584345	BANF1	BARRIER TO AUTOINTEGRATION FACTOR 1
202939_AT	0.584422	ZMPSTE24	ZINC METALLOPEPTIDASE (STE24 HOMOLOG, YEAST)
203238_S_AT	0.584603	NOTCH3	NOTCH HOMOLOG 3 (DROSOPHILA)
200687_S_AT	0.58478	SF3B3	KIAA0017 GENE PRODUCT
208672_S_AT	0.58482	SFRS3	SPLICING FACTOR, ARGININE/SERINE-RICH 3
219376_AT	0.585088	ZNF322B	ZINC FINGER PROTEIN 322B
221597_S_AT	0.585303	HSPC171	HSPC171 PROTEIN
219392_X_AT	0.585322	PRR11	PROLINE RICH 11
202799_AT	0.585535	CLPP	CLPP CASEINOLYTIC PEPTIDASE, ATP-DEPENDENT, PROTEOLYTIC SUBUNIT HOMOLOG (E. COLI)
212408_AT	0.585707	TOR1AIP1	TORSIN A INTERACTING PROTEIN 1
200005_AT	0.585781	EIF3D	EUKARYOTIC TRANSLATION INITIATION FACTOR 3, SUBUNIT 7 ZETA, 66/67KDA
201367_S_AT	0.585814	ZFP36L2	ZINC FINGER PROTEIN 36, C3H TYPE-LIKE 2
203312_X_AT	0.585819	ARF6	ADP-RIBOSYLATION FACTOR 6
210005_AT	0.58607	GART	PHOSPHORIBOSYLGLYCINAMIDE FORMYLTRANSFERASE, PHOSPHORIBOSYLGLYCINAMIDE SYNTHETASE, PHOSPHORIBOSYLAMINOIMIDAZOLE SYNTHETASE
202081_AT	0.58634	IER2	IMMEDIATE EARLY RESPONSE 2
213578_AT	0.586604	BMPR1A	BONE MORPHOGENETIC PROTEIN RECEPTOR, TYPE IA
215157_X_AT	0.586703	PABPC1	POLY(A) BINDING PROTEIN, CYTOPLASMIC 2
211345_X_AT	0.586763	EEF1G	EUKARYOTIC TRANSLATION ELONGATION FACTOR 1 GAMMA
218046_S_AT	0.586784	MRPS16	MITOCHONDRIAL RIBOSOMAL PROTEIN S16
203778_AT	0.586825	MANBA	MANNOSIDASE, BETA A, LYSOSOMAL
211452_X_AT	0.586857	LRRFIP1	LEUCINE RICH REPEAT (IN FLII) INTERACTING PROTEIN 1
200997_AT	0.587039	RBM4	RNA BINDING MOTIF PROTEIN 4
212415_AT	0.587133	40427	SEPTIN 6
213860_X_AT	0.587478	CSNK1A1	CASEIN KINASE 1, ALPHA 1
218157_X_AT	0.58753	CDC42SE1	CDC42 SMALL EFFECTOR 1
201040_AT	0.587801	GNAI2	GUANINE NUCLEOTIDE BINDING PROTEIN (G PROTEIN), ALPHA INHIBITING ACTIVITY POLYPEPTIDE 2
201424_S_AT	0.587929	CUL4A	CULLIN 4A
204088_AT	0.588163	P2RX4	PURINERGIC RECEPTOR P2X, LIGAND-GATED ION CHANNEL, 4
202520_S_AT	0.588297	MLH1	MUTL HOMOLOG 1, COLON CANCER, NONPOLYPOSIS TYPE 2 (E. COLI)
221759_AT	0.588399	G6PC3	GLUCOSE 6 PHOSPHATASE, CATALYTIC, 3
202329_AT	0.588429	CSK	C-SRC TYROSINE KINASE
203025_AT	0.588478	ARD1A	ARD1 HOMOLOG A, N-ACETYLTRANSFERASE (S. CEREVISIAE)
207707_S_AT	0.588527	SEC13	SEC13-LIKE 1 (S. CEREVISIAE)
218188_S_AT	0.588714	TIMM13	TRANSLOCASE OF INNER MITOCHONDRIAL MEMBRANE 13 HOMOLOG (YEAST)
219512_AT	0.588827	DSN1	CHROMOSOME 20 OPEN READING FRAME 172
204043_AT	0.588882	TCN2	TRANSCOBALAMIN II; MACROCYTIC ANEMIA
217691_X_AT	0.588935	SLC16A3	SOLUTE CARRIER FAMILY 16 (MONOCARBOXYLIC ACID TRANSPORTERS), MEMBER 3
203043_AT	0.588997	ZBED1	ZINC FINGER, BED-TYPE CONTAINING 1
203203_S_AT	0.589004	KRR1	HIV-1 REV BINDING PROTEIN 2
202183_S_AT	0.589227	KIF22	KINESIN FAMILY MEMBER 22
210980_S_AT	0.589254	ASAH1	N-ACYLSPHINGOSINE AMIDOHYDROLASE (ACID CERAMIDASE) 1
200715_X_AT	0.589513	RPL13A	RIBOSOMAL PROTEIN L13A
203742_S_AT	0.589559	TDG	THYMINE-DNA GLYCOSYLASE
219715_S_AT	0.589636	TDP1	TYROSYL-DNA PHOSPHODIESTERASE 1
212591_AT	0.589818	RBM34	RNA BINDING MOTIF PROTEIN 34
213899_AT	0.589913	METAP2	METHIONYL AMINOPEPTIDASE 2
202993_AT	0.589996	ILVBL	ILVB (BACTERIAL ACETOLACTATE SYNTHASE)-LIKE
206613_S_AT	0.590039	TAF1A	TATA BOX BINDING PROTEIN (TBP)-ASSOCIATED FACTOR, RNA POLYMERASE I, A, 48KDA
219399_AT	0.590149	LIN7C	LIN-7 HOMOLOG C (C. ELEGANS)
211724_X_AT	0.590151	FLJ20323	HYPOTHETICAL PROTEIN FLJ20323
210010_S_AT	0.59027	SLC25A1	SOLUTE CARRIER FAMILY 25 (MITOCHONDRIAL CARRIER; CITRATE TRANSPORTER), MEMBER 1
201423_S_AT	0.590462	CUL4A	CULLIN 4A
218912_AT	0.590614	GCC1	GRIP AND COILED-COIL DOMAIN CONTAINING 1
208878_S_AT	0.590771	PAK2	P21 (CDKN1A)-ACTIVATED KINASE 2
221193_S_AT	0.590816	ZCCHC10	ZINC FINGER, CCHC DOMAIN CONTAINING 10
209215_AT	0.590845	TETRAN	TETRACYCLINE TRANSPORTER-LIKE PROTEIN
212745_S_AT	0.590903	BBS4	BARDET-BIEDL SYNDROME 4
221247_S_AT	0.591512	WBSCR16	WILLIAMS-BEUREN SYNDROME CHROMOSOME REGION 16
201891_S_AT	0.5918	B2M	BETA-2-MICROGLOBULIN
221732_AT	0.592001	CANT1	CALCIUM ACTIVATED NUCLEOTIDASE 1
219206_X_AT	0.592101	TMBIM4	TRANSMEMBRANE BAX INHIBITOR MOTIF CONTAINING 4
59631_AT	0.592138	TXNRD3	THIOREDOXIN REDUCTASE 3
215220_S_AT	0.592292	TPR	TRANSLOCATED PROMOTER REGION (TO ACTIVATED MET ONCOGENE)
218104_AT	0.592503	TEX10	TESTIS EXPRESSED SEQUENCE 10
219041_S_AT	0.59264	REPIN1	ZINC FINGER PROTEIN
217788_S_AT	0.592714	GALNT2	UDP-N-ACETYL-ALPHA-D-GALACTOSAMINE:POLYPEPTIDE N-ACETYLGALACTOSAMINYLTRANSFERASE 2 (GALNAC-T2)
205192_AT	0.593015	MAP3K14	MITOGEN-ACTIVATED PROTEIN KINASE KINASE KINASE 14
201566_X_AT	0.593179	ID2	INHIBITOR OF DNA BINDING 2, DOMINANT NEGATIVE HELIX-LOOP-HELIX PROTEIN
215684_S_AT	0.593253	ASCC2	HYPOTHETICAL PROTEIN DKFZP586O0223
205197_S_AT	0.593363	ATP7A	ATPASE, CU++ TRANSPORTING, ALPHA POLYPEPTIDE (MENKES SYNDROME)
52164_AT	0.59341	C11ORF24	CHROMOSOME 11 OPEN READING FRAME 24
200609_S_AT	0.59373	WDR1	WD REPEAT DOMAIN 1
208720_S_AT	0.59373	RBM39	RNA-BINDING REGION (RNP1, RRM) CONTAINING 2
219122_S_AT	0.593762	THG1L	INTERPHASE CYCTOPLASMIC FOCI PROTEIN 45
210076_X_AT	0.593819	SERBP1	SERPINE1 MRNA BINDING PROTEIN 1
201512_S_AT	0.594023	TOMM70A	TRANSLOCASE OF OUTER MITOCHONDRIAL MEMBRANE 70 HOMOLOG A (YEAST)
212287_AT	0.594481	SUZ12	SUPPRESSOR OF ZESTE 12 HOMOLOG (DROSOPHILA)
210422_X_AT	0.594618	SLC11A1	SOLUTE CARRIER FAMILY 11 (PROTON-COUPLED DIVALENT METAL ION TRANSPORTERS), MEMBER 1
207068_AT	0.594648	ZFP37	ZINC FINGER PROTEIN 37 HOMOLOG (MOUSE)
218187_S_AT	0.594736	C8ORF33	CHROMOSOME 8 OPEN READING FRAME 33
211505_S_AT	0.594737	STAU1	STAUFEN, RNA BINDING PROTEIN, HOMOLOG 1 (DROSOPHILA)
202978_S_AT	0.594756	CREBZF	HCF-BINDING TRANSCRIPTION FACTOR ZHANGFEI
37549_G_AT	0.594805	BBS9	PARATHYROID HORMONE-RESPONSIVE B1
213086_S_AT	0.595026	CSNK1A1	CASEIN KINASE 1, ALPHA 1
35626_AT	0.595065	SGSH	N-SULFOGLUCOSAMINE SULFOHYDROLASE (SULFAMIDASE)
216383_AT	0.595246	HCG_2040224	SIMILAR TO RIBOSOMAL PROTEIN L18A
204267_X_AT	0.595457	PKMYT1	PROTEIN KINASE, MEMBRANE ASSOCIATED TYROSINE/THREONINE 1
218740_S_AT	0.59548	CDK5RAP3	CDK5 REGULATORY SUBUNIT ASSOCIATED PROTEIN 3
213619_AT	0.595707	HNRPH1	HETEROGENEOUS NUCLEAR RIBONUCLEOPROTEIN H1 (H)
204715_AT	0.595868	PANX1	PANNEXIN 1
200875_S_AT	0.595888	NOL5A	NUCLEOLAR PROTEIN 5A (56KDA WITH KKE/D REPEAT)
219514_AT	0.596206	ANGPTL2	ANGIOPOIETIN-LIKE 2
214512_S_AT	0.596252	SUB1	SUB1 HOMOLOG (S. CEREVISIAE)
201749_AT	0.596253	ECE1	ENDOTHELIN CONVERTING ENZYME 1
221485_AT	0.596279	B4GALT5	UDP-GAL:BETAGLCNAC BETA 1,4- GALACTOSYLTRANSFERASE, POLYPEPTIDE 5
203465_AT	0.596402	MRPL19	MITOCHONDRIAL RIBOSOMAL PROTEIN L19
212626_X_AT	0.596494	HNRNPC	HETEROGENEOUS NUCLEAR RIBONUCLEOPROTEIN C (C1/C2)
206918_S_AT	0.596554	CPNE1	COPINE I
201297_S_AT	0.596587	MOBKL1B	MOB1, MPS ONE BINDER KINASE ACTIVATOR-LIKE 1B (YEAST)
222233_S_AT	0.596698	DCLRE1C	DNA CROSS-LINK REPAIR 1C (PSO2 HOMOLOG, S. CEREVISIAE)
218490_S_AT	0.596707	ZNF302	ZINC FINGER PROTEIN ZNF140-LIKE PROTEIN
209939_X_AT	0.596823	CFLAR	CASP8 AND FADD-LIKE APOPTOSIS REGULATOR
201521_S_AT	0.596851	NCBP2	NUCLEAR CAP BINDING PROTEIN SUBUNIT 2, 20KDA
212822_AT	0.596939	HEG1	HEG HOMOLOG 1 (ZEBRAFISH)
218302_AT	0.596988	LIN37	PRESENILIN ENHANCER 2 HOMOLOG (C. ELEGANS)
210212_X_AT	0.597139	MTCP1	MATURE T-CELL PROLIFERATION 1
211318_S_AT	0.597185	RAE1	RAE1 RNA EXPORT 1 HOMOLOG (S. POMBE)
200971_S_AT	0.597568	SERP1	STRESS-ASSOCIATED ENDOPLASMIC RETICULUM PROTEIN 1
201653_AT	0.597716	CNIH	CORNICHON HOMOLOG (DROSOPHILA)
206845_S_AT	0.597717	RNF40	RING FINGER PROTEIN 40
210878_S_AT	0.597865	JMJD1B	JUMONJI DOMAIN CONTAINING 1B
205198_S_AT	0.597878	ATP7A	ATPASE, CU++ TRANSPORTING, ALPHA POLYPEPTIDE (MENKES SYNDROME)
211927_X_AT	0.597915	EEF1G	EUKARYOTIC TRANSLATION ELONGATION FACTOR 1 GAMMA
204341_AT	0.597933	TRIM16L	TRIPARTITE MOTIF PROTEIN 70
217756_X_AT	0.598124	SERF2	SMALL EDRK-RICH FACTOR 2
219020_AT	0.598395	HS1BP3	HS1-BINDING PROTEIN 3
209623_AT	0.598724	MCCC2	METHYLCROTONOYL-COENZYME A CARBOXYLASE 2 (BETA)
213535_S_AT	0.59888	UBE2I	UBIQUITIN-CONJUGATING ENZYME E2I (UBC9 HOMOLOG, YEAST)
219419_AT	0.599186	C18ORF22	CHROMOSOME 18 OPEN READING FRAME 22
201680_X_AT	0.599227	ARS2	ARS2 PROTEIN
210320_S_AT	0.599561	DDX52	DEAD (ASP-GLU-ALA-ASP) BOX POLYPEPTIDE 52
206571_S_AT	0.599578	MAP4K4	MITOGEN-ACTIVATED PROTEIN KINASE KINASE KINASE KINASE 4
213387_AT	0.599738	ATAD2B	KIAA1240 PROTEIN
212121_AT	0.600032	TCTN3	CHROMOSOME 10 OPEN READING FRAME 61
213076_AT	0.600169	ITPKC	INOSITOL 1,4,5-TRISPHOSPHATE 3-KINASE C
[truncated: 705 more rows]

## Sheet: Table S1C
System	Gene Category	EASE score
biochemical function	Channel [passive transporter]	2.57466e-08
biochemical function	GTPase activating protein	0.00940206
biochemical function	GTP-binding protein/GTPase	0.000179055
biochemical function	Guanine nucleotide exchange factor	0.0494037
biochemical function	Hydrolase	0.0238276
cellular role	Cell structure	0.000214372
Chromosome	Homo sapiens 10	3.19642e-13
Chromosome	Homo sapiens 10p	0.000662155
Chromosome	Homo sapiens 10q	2.88242e-10
Chromosome	Homo sapiens 15	0.0367326
Chromosome	Homo sapiens 15q	0.0347797
Chromosome	Homo sapiens 18p	0.0235292
Chromosome	Homo sapiens 9	0.021596
Chromosome	Homo sapiens 9q	0.0252365
GenMAPP pathway	Hs_Calcium Channels	0.00184492
GenMAPP pathway	Hs_Cholesterol Biosynthesis	0.0363561
GenMAPP pathway	Hs_G Protein Signaling	1.46294e-07
GenMAPP pathway	Hs_GPCRs, Class C Metabotropic glutamate, pheromon	0.0123084
GenMAPP pathway	Hs_MAPK Cascade	0.0307601
GenMAPP pathway	Hs_Monoamine GPCRs	0.00593511
GenMAPP pathway	Hs_Wnt signaling	0.0320635
GO Biological Process	anion transport	0.00246913
GO Biological Process	ATP biosynthesis	0.0164252
GO Biological Process	ATP metabolism	0.0157668
GO Biological Process	axon cargo transport	0.00034616
GO Biological Process	axon guidance	0.00126163
GO Biological Process	axonogenesis	0.000560294
GO Biological Process	behavior	0.03169
GO Biological Process	calcium ion transport	0.0027305
GO Biological Process	cAMP-mediated signaling	0.00680884
GO Biological Process	cation transport	1.2758e-09
GO Biological Process	cell communication	8.23603e-14
GO Biological Process	cell growth and/or maintenance	6.19542e-05
GO Biological Process	cell migration	0.00938709
GO Biological Process	cell-cell signaling	6.93162e-07
GO Biological Process	cellular process	9.20658e-13
GO Biological Process	central nervous system development	7.7236e-05
GO Biological Process	cyclic-nucleotide-mediated signaling	0.0147314
GO Biological Process	cytoplasm organization and biogenesis	0.0320386
GO Biological Process	cytoskeleton organization and biogenesis	0.00304743
GO Biological Process	cytoskeleton-dependent intracellular transport	0.0171515
GO Biological Process	dephosphorylation	0.0114552
GO Biological Process	development	0.0352122
GO Biological Process	di-\, tri-valent inorganic cation transport	0.0189452
GO Biological Process	exocytosis	0.00255898
GO Biological Process	glutamate catabolism	0.0143701
GO Biological Process	glutamate metabolism	0.0316626
GO Biological Process	Golgi vesicle transport	0.0122076
GO Biological Process	G-protein coupled receptor protein signaling pathway	0.0323205
GO Biological Process	G-protein signaling\, adenylate cyclase activating pathway	0.0391341
GO Biological Process	G-protein signaling\, adenylate cyclase inhibiting pathway	0.0203772
GO Biological Process	G-protein signaling\, coupled to cAMP nucleotide second messenger	0.0108732
GO Biological Process	G-protein signaling\, coupled to cyclic nucleotide second messenger	0.0273997
GO Biological Process	intracellular signaling cascade	7.17359e-10
GO Biological Process	ion transport	3.96985e-12
GO Biological Process	metal ion transport	5.71637e-10
GO Biological Process	microtubule cytoskeleton organization and biogenesis	0.00541272
GO Biological Process	microtubule-based movement	0.0140916
GO Biological Process	microtubule-based process	9.00577e-05
GO Biological Process	monovalent inorganic cation transport	3.77322e-11
GO Biological Process	morphogenesis	0.00154488
GO Biological Process	negative regulation of adenylate cyclase activity	0.0156038
GO Biological Process	nerve ensheathment	0.0418498
GO Biological Process	nerve maturation	0.0418498
GO Biological Process	neurogenesis	1.25607e-11
GO Biological Process	neuropeptide signaling pathway	0.0122544
GO Biological Process	neurotransmitter secretion	8.18171e-06
GO Biological Process	nonselective vesicle exocytosis	0.0225547
GO Biological Process	nonselective vesicle transport	0.0101939
GO Biological Process	nucleoside phosphate metabolism	0.0164252
GO Biological Process	organelle organization and biogenesis	0.00218055
GO Biological Process	organic anion transport	0.0203772
GO Biological Process	organogenesis	0.00142958
GO Biological Process	phosphate metabolism	5.32469e-07
GO Biological Process	phosphorus metabolism	5.32469e-07
GO Biological Process	phosphorylation	0.000110456
GO Biological Process	post-Golgi transport	0.0206236
GO Biological Process	potassium ion transport	9.86991e-11
GO Biological Process	protein amino acid dephosphorylation	0.0100826
GO Biological Process	protein amino acid phosphorylation	0.000383655
GO Biological Process	protein kinase cascade	0.0315908
GO Biological Process	protein modification	5.04987e-05
GO Biological Process	protein-cofactor linkage	0.0316626
GO Biological Process	RAS protein signal transduction	0.00614853
GO Biological Process	regulation of adenylate cyclase activity	0.0156038
GO Biological Process	regulation of heart rate	0.0281593
GO Biological Process	regulation of neurotransmitter levels	0.000161217
GO Biological Process	second-messenger-mediated signaling	0.0146527
GO Biological Process	secretion	0.000448628
GO Biological Process	secretory pathway	0.000207291
GO Biological Process	signal transduction	1.01983e-08
GO Biological Process	small GTPase mediated signal transduction	8.69912e-06
GO Biological Process	sodium ion transport	0.00380101
GO Biological Process	synaptic transmission	1.22676e-16
GO Biological Process	synaptic vesicle transport	0.0206236
GO Biological Process	transmission of nerve impulse	1.0206e-17
GO Biological Process	transport	7.99803e-13
GO Biological Process	vesicle-mediated transport	3.87299e-06
GO Cellular Component	cell	0.000124754
GO Cellular Component	cell fraction	0.0139859
GO Cellular Component	clathrin coat	0.00885079
GO Cellular Component	clathrin vesicle coat	0.00616337
GO Cellular Component	clathrin-coated vesicle	3.91752e-08
GO Cellular Component	coated pit	0.0151035
GO Cellular Component	coated vesicle	2.08862e-06
GO Cellular Component	cytoplasm	0.000830585
GO Cellular Component	cytoplasmic vesicle	2.46064e-06
GO Cellular Component	cytoskeleton	0.0040009
GO Cellular Component	Golgi apparatus	0.0204708
GO Cellular Component	Golgi stack	0.0228584
GO Cellular Component	hydrogen-translocating V-type ATPase complex	0.026819
GO Cellular Component	insoluble fraction	0.0228584
GO Cellular Component	integral to membrane	3.21206e-05
GO Cellular Component	integral to plasma membrane	0.000330465
GO Cellular Component	kinesin complex	0.00164485
GO Cellular Component	membrane	4.87824e-12
GO Cellular Component	membrane coat	0.0453455
GO Cellular Component	membrane fraction	0.0012012
GO Cellular Component	microtubule associated complex	6.33977e-07
GO Cellular Component	microtubule cytoskeleton	0.00372554
GO Cellular Component	plasma membrane	1.47567e-08
GO Cellular Component	protein serine/threonine phosphatase complex	0.0211529
GO Cellular Component	synapse	0.000700172
GO Cellular Component	synaptic vesicle	8.15152e-06
GO Cellular Component	vacuolar membrane	0.0064893
GO Cellular Component	vesicle coat	0.0286083
GO Cellular Component	voltage-gated calcium channel complex	0.000518877
GO Cellular Component	voltage-gated potassium channel complex	2.59045e-05
GO Molecular Function	1-phosphatidylinositol-4-phosphate 5-kinase activity	0.026767
GO Molecular Function	acyl-CoA or acyl binding	0.000574241
GO Molecular Function	adrenoceptor activity	0.0421719
GO Molecular Function	alpha-type channel activity	6.09018e-09
GO Molecular Function	amine receptor activity	0.00626765
GO Molecular Function	amino acid transporter activity	0.0284
GO Molecular Function	anion transporter activity	0.00864433
GO Molecular Function	ATPase activity\, coupled to transmembrane movement of ions	0.00435987
GO Molecular Function	ATPase activity\, coupled to transmembrane movement of ions\, phosphorylative mechanism	0.00751143
GO Molecular Function	auxiliary transport protein activity	0.0122843
GO Molecular Function	calcium channel activity	0.0194682
GO Molecular Function	calcium ion binding	0.0125672
GO Molecular Function	calcium/calmodulin-dependent protein kinase activity	0.000909225
GO Molecular Function	calmodulin binding	0.000121898
GO Molecular Function	calmodulin regulated protein kinase activity	0.0157786
GO Molecular Function	carboxylic acid transporter activity	0.0111242
GO Molecular Function	carrier activity	0.00378077
GO Molecular Function	cation channel activity	4.34803e-08
GO Molecular Function	cation transporter activity	0.000381227
GO Molecular Function	channel regulator activity	0.0228996
GO Molecular Function	channel/pore class transporter activity	4.03788e-08
GO Molecular Function	cytoskeletal protein binding	0.00113452
GO Molecular Function	diacylglycerol binding	0.00262698
GO Molecular Function	electrochemical potential-driven transporter activity	0.00917184
GO Molecular Function	enzyme activator activity	0.0001686
GO Molecular Function	enzyme regulator activity	1.35125e-06
GO Molecular Function	extracellular ligand-gated ion channel activity	0.0476619
GO Molecular Function	glutamate channel activity	0.0227995
GO Molecular Function	glutamate receptor activity	0.000152587
GO Molecular Function	glutamate-gated ion channel activity	0.0227995
GO Molecular Function	GTP binding	0.00130881
GO Molecular Function	GTPase activator activity	2.10544e-05
GO Molecular Function	GTPase activity	0.000119926
GO Molecular Function	GTPase regulator activity	2.05187e-10
GO Molecular Function	guanyl nucleotide binding	0.00279958
GO Molecular Function	guanylate kinase activity	0.00524742
GO Molecular Function	guanyl-nucleotide exchange factor activity	1.85568e-05
GO Molecular Function	hydrogen ion transporter activity	0.0460249
GO Molecular Function	hydrolase activity\, acting on acid anhydrides	0.00171556
GO Molecular Function	hydrolase activity\, acting on acid anhydrides\, acting on GTP\, involved in cellular and subcellular movement	0.000747663
GO Molecular Function	hydrolase activity\, acting on ester bonds	0.0394036
GO Molecular Function	inotropic glutamate receptor activity	0.0157786
GO Molecular Function	ion channel activity	1.6197e-09
GO Molecular Function	ion transporter activity	0.000279751
GO Molecular Function	kinase activity	0.000739955
GO Molecular Function	kinesin binding	0.0144663
GO Molecular Function	L-amino acid transporter activity	0.00524742
GO Molecular Function	lipid binding	5.5827e-05
GO Molecular Function	magnesium ion binding	0.00249581
GO Molecular Function	MAP kinase activity	0.0208221
GO Molecular Function	metabotropic glutamate\, GABA-B-like receptor activity	0.0157786
GO Molecular Function	metal ion binding	0.00514475
GO Molecular Function	microtubule binding	0.00464673
GO Molecular Function	microtubule motor activity	0.00363048
GO Molecular Function	monocarboxylate channel activity	0.0227995
GO Molecular Function	monovalent inorganic cation transporter activity	0.0359995
GO Molecular Function	motor activity	0.0385035
GO Molecular Function	nucleotide binding	0.041142
GO Molecular Function	nucleotide kinase activity	0.0166486
GO Molecular Function	organic acid transporter activity	0.0111242
GO Molecular Function	organic anion transporter activity	0.0360025
GO Molecular Function	phorbol ester receptor activity	0.00751092
GO Molecular Function	phosphatase regulator activity	0.0216232
GO Molecular Function	phosphoprotein phosphatase activity	0.0269532
GO Molecular Function	phosphoric diester hydrolase activity	0.00711701
GO Molecular Function	phosphoric ester hydrolase activity	0.000310247
GO Molecular Function	phosphoric monoester hydrolase activity	0.00682742
GO Molecular Function	phosphotransferase activity\, alcohol group as acceptor	0.000841235
GO Molecular Function	phosphotransferase activity\, phosphate group as acceptor	0.023905
GO Molecular Function	porter activity	0.0082888
GO Molecular Function	potassium channel activity	8.18635e-10
GO Molecular Function	potassium channel regulator activity	0.0130569
GO Molecular Function	primary active transporter activity	0.0385382
GO Molecular Function	protein binding	0.000611669
GO Molecular Function	protein kinase activity	0.00248624
GO Molecular Function	protein phosphatase regulator activity	0.0174784
GO Molecular Function	protein phosphatase type 2A regulator activity	0.0316467
GO Molecular Function	protein serine/threonine kinase activity	0.000459169
GO Molecular Function	protein-tyrosine kinase activity	0.0273525
GO Molecular Function	purine nucleotide binding	0.0386349
GO Molecular Function	small GTPase regulatory/interacting protein activity	9.4744e-06
GO Molecular Function	small monomeric GTPase activity	0.00917965
GO Molecular Function	solute\:sodium symporter activity	0.0328077
GO Molecular Function	structural constituent of cytoskeleton	0.0168211
GO Molecular Function	symporter activity	0.00882635
GO Molecular Function	thiolester hydrolase activity	0.0139778
GO Molecular Function	transferase activity\, transferring phosphorus-containing groups	0.00845461
GO Molecular Function	transmembrane receptor protein phosphatase activity	0.0439894
GO Molecular Function	transmembrane receptor protein tyrosine phosphatase activity	0.0439894
GO Molecular Function	transporter activity	3.38089e-06
GO Molecular Function	tubulin binding	9.57052e-05
GO Molecular Function	voltage-gated calcium channel activity	0.000137416
GO Molecular Function	voltage-gated ion channel activity	3.04413e-09
GO Molecular Function	voltage-gated potassium channel activity	5.36863e-06
KEGG pathway	ATP synthesis - Homo sapiens	0.0361812
KEGG pathway	Behavior - Homo sapiens	0.046978
KEGG pathway	Butanoate metabolism - Homo sapiens	0.0417681
KEGG pathway	Circadian rhythm - Homo sapiens	0.046978
KEGG pathway	Energy Metabolism - Homo sapiens	0.00213397
KEGG pathway	Huntington's disease - Homo sapiens	0.00108432
KEGG pathway	Neurodegenerative Disorders - Homo sapiens	9.1291e-06
KEGG pathway	Oxidative phosphorylation - Homo sapiens	0.00808944
KEGG pathway	Phosphatidylinositol signaling system - Homo sapiens	2.79918e-06
KEGG pathway	Signal Transduction - Homo sapiens	1.26611e-07
KEGG pathway	Sterol biosynthesis - Homo sapiens	0.0315302
molecular localization	Integral membrane	5.86708e-07
molecular localization	Peripheral membrane	0.012904
molecular localization	Tubulin-cytoskeleton associated	0.00293799
organismal role	CNS-specific functions	2.56575e-14
organismal role	Neuronal development	6.54222e-05
organismal role	Neuronal transmission	3.29406e-21

## Sheet: Table S1D
System	Gene Category	EASE score
biochemical function	DNA polymerase or subunit	1.28364e-06
biochemical function	Nuclear import/export protein	0.000777883
biochemical function	Ribosomal subunit	6.35212e-15
biochemical function	RNA-binding protein	1.28938e-31
biochemical function	Spliceosomal subunit	1.95855e-07
cellular role	DNA repair	0.00845545
cellular role	DNA synthesis	0.000266788
cellular role	Nuclear-cytoplasmic transport	0.0207915
cellular role	Protein synthesis	6.45278e-12
cellular role	RNA processing/modification	1.10197e-10
cellular role	RNA splicing	1.9478e-06
Chromosome	Homo sapiens 1	0.0366967
Chromosome	Homo sapiens 12q	0.00535705
Chromosome	Homo sapiens 1q	0.0478172
Chromosome	Homo sapiens 20	0.00088405
Chromosome	Homo sapiens 20q	0.000108405
Chromosome	Homo sapiens 5	0.0187015
Chromosome	Homo sapiens 5q	0.0117336
Chromosome	Homo sapiens 7	2.25871e-16
Chromosome	Homo sapiens 7p	1.26749e-05
Chromosome	Homo sapiens 7q	4.55659e-12
GenMAPP pathway	Hs_Apoptosis	0.00210387
GenMAPP pathway	Hs_Cell cycle	2.38618e-10
GenMAPP pathway	Hs_Nucleotide Metabolism	0.00470866
GenMAPP pathway	Hs_Ribosomal Proteins	1.89336e-10
GenMAPP pathway	Hs_Translation Factors	8.13787e-06
GenMAPP pathway	Rn_Cell cycle	1.82287e-06
GenMAPP pathway	Rn_Ribosomal Proteins	0.0267241
GO Biological Process	aminoglycan metabolism	0.00387112
GO Biological Process	antigen presentation\, endogenous antigen	0.00699102
GO Biological Process	antigen processing\, endogenous antigen via MHC class I	0.013374
GO Biological Process	biosynthesis	0.000211618
GO Biological Process	cell cycle	1.12208e-16
GO Biological Process	cell cycle checkpoint	2.63737e-05
GO Biological Process	cell growth and/or maintenance	1.09201e-05
GO Biological Process	cell proliferation	5.58928e-12
GO Biological Process	chromosome condensation	0.00700108
GO Biological Process	chromosome segregation	7.75033e-05
GO Biological Process	cytokinesis	5.39164e-05
GO Biological Process	DNA dependent DNA replication	7.00481e-05
GO Biological Process	DNA metabolism	1.35527e-08
GO Biological Process	DNA recombination	0.0497682
GO Biological Process	DNA repair	0.000122221
GO Biological Process	DNA replication	7.13741e-08
GO Biological Process	DNA replication and chromosome cycle	9.36094e-12
GO Biological Process	double-strand break repair	0.00700108
GO Biological Process	ER to Golgi transport	0.00226288
GO Biological Process	G1/S transition of mitotic cell cycle	0.0209546
GO Biological Process	glucan metabolism	0.0451089
GO Biological Process	glycogen metabolism	0.0356842
GO Biological Process	glycosaminoglycan metabolism	0.00925809
GO Biological Process	Golgi vesicle transport	0.00886872
GO Biological Process	intracellular protein transport	0.000285586
GO Biological Process	intracellular transport	3.60005e-05
GO Biological Process	M phase	6.50941e-15
GO Biological Process	M phase of mitotic cell cycle	2.11571e-13
GO Biological Process	macromolecule biosynthesis	4.10946e-07
GO Biological Process	meiosis	0.00533833
GO Biological Process	meiosis I	0.0113274
GO Biological Process	meiotic prophase I	0.0113274
GO Biological Process	meiotic recombination	0.0166352
GO Biological Process	metabolism	2.34312e-08
GO Biological Process	mitosis	3.61643e-13
GO Biological Process	mitotic anaphase	0.0125555
GO Biological Process	mitotic cell cycle	4.1248e-20
GO Biological Process	mitotic checkpoint	0.0125555
GO Biological Process	mitotic chromosome condensation	0.0244561
GO Biological Process	mitotic chromosome segregation	0.00699102
GO Biological Process	mitotic prophase	0.0244561
GO Biological Process	mitotic recombination	0.0244561
GO Biological Process	mitotic spindle assembly	0.0419211
GO Biological Process	M-phase specific microtubule process	0.00415036
GO Biological Process	mRNA metabolism	4.64987e-11
GO Biological Process	mRNA processing	1.70813e-12
GO Biological Process	mRNA splicing	0.000659109
GO Biological Process	mRNA-nucleus export	0.00072252
GO Biological Process	nuclear division	3.20776e-14
GO Biological Process	nuclear mRNA splicing\, via spliceosome	4.59413e-12
GO Biological Process	nucleic acid transport	0.00154786
GO Biological Process	nucleobase\, nucleoside\, nucleotide and nucleic acid metabolism	3.4276e-08
GO Biological Process	nucleobase\, nucleoside\, nucleotide and nucleic acid transport	0.0177995
GO Biological Process	nucleocytoplasmic transport	0.000287266
GO Biological Process	obsolete biological process	1.28228e-07
GO Biological Process	physiological process	1.63275e-05
GO Biological Process	protein biosynthesis	3.82544e-11
GO Biological Process	protein folding	0.0338186
GO Biological Process	protein metabolism	1.0734e-07
GO Biological Process	protein targeting	0.00687967
GO Biological Process	protein transport	0.000331704
GO Biological Process	pyrimidine nucleotide biosynthesis	0.0239017
GO Biological Process	regulation of cell cycle	2.2245e-06
GO Biological Process	regulation of mitosis	0.0010297
GO Biological Process	regulation of translation	0.00123549
GO Biological Process	regulation of translational initiation	0.0223813
GO Biological Process	response to DNA damage stimulus	6.34869e-05
GO Biological Process	response to endogenous stimulus	6.34869e-05
GO Biological Process	ribosome biogenesis	0.000334919
GO Biological Process	ribosome biogenesis and assembly	0.000205847
GO Biological Process	RNA localization	0.00226288
GO Biological Process	RNA metabolism	1.04401e-12
GO Biological Process	RNA processing	9.16965e-14
GO Biological Process	RNA splicing	1.2295e-14
GO Biological Process	RNA splicing\, via transesterification reactions	4.59413e-12
GO Biological Process	RNA splicing\, via transesterification reactions with bulged adenosine as nucleophile	4.59413e-12
GO Biological Process	RNA transport	0.00154786
GO Biological Process	RNA-nucleus export	0.00154786
GO Biological Process	rRNA metabolism	0.00181405
GO Biological Process	rRNA processing	0.00158684
GO Biological Process	S phase of mitotic cell cycle	9.36682e-08
GO Biological Process	spliceosome assembly	0.0113274
GO Biological Process	transcription from Pol III promoter	0.0451089
GO Biological Process	transition metal ion homeostasis	0.0263831
GO Biological Process	translation	1.82917e-05
GO Biological Process	translational elongation	0.0263831
GO Biological Process	translational initiation	7.02978e-05
GO Cellular Component	cell	1.8671e-06
GO Cellular Component	chromosome	1.69009e-05
GO Cellular Component	chromosome\, pericentric region	0.00357475
GO Cellular Component	condensed chromosome	0.0351753
GO Cellular Component	condensin complex	0.021183
GO Cellular Component	cytoplasm	1.43754e-08
GO Cellular Component	cytosol	0.00427622
GO Cellular Component	cytosolic large ribosomal subunit (sensu Eukarya)	2.50327e-05
GO Cellular Component	cytosolic ribosome (sensu Eukarya)	8.48273e-14
GO Cellular Component	cytosolic small ribosomal subunit (sensu Eukarya)	4.46797e-09
GO Cellular Component	delta DNA polymerase complex	0.00104414
GO Cellular Component	DNA polymerase complex	0.000174286
GO Cellular Component	DNA replication factor C complex	0.0245417
GO Cellular Component	endomembrane system	3.14993e-05
GO Cellular Component	endoplasmic reticulum	9.61836e-09
GO Cellular Component	endoplasmic reticulum lumen	0.0228588
GO Cellular Component	endoplasmic reticulum membrane	0.00586592
GO Cellular Component	eukaryotic 43S preinitiation complex	3.80215e-09
GO Cellular Component	eukaryotic 48S initiation complex	4.46797e-09
GO Cellular Component	Golgi apparatus	0.0180595
GO Cellular Component	heterogeneous nuclear ribonucleoprotein complex	5.07165e-05
GO Cellular Component	intracellular	1.61588e-29
GO Cellular Component	large ribosomal subunit	1.25217e-07
GO Cellular Component	lysosome	0.000191706
GO Cellular Component	lytic vacuole	0.000191706
GO Cellular Component	major (U2-dependent) spliceosome	0.0416783
GO Cellular Component	mitochondrial ribosome	0.00464185
GO Cellular Component	nuclear envelope-endoplasmic reticulum network	0.00471737
GO Cellular Component	nuclear membrane	0.00103971
GO Cellular Component	nuclear pore	0.001093
GO Cellular Component	nucleolus	6.2555e-07
GO Cellular Component	nucleus	3.40521e-16
GO Cellular Component	obsolete cellular component	0.000501164
GO Cellular Component	organellar ribosome	0.00464185
GO Cellular Component	pore complex	0.001093
GO Cellular Component	pre-replicative complex	0.0457684
GO Cellular Component	replication fork	2.67222e-05
GO Cellular Component	replisome	9.22208e-07
GO Cellular Component	ribonucleoprotein complex	1.24317e-24
GO Cellular Component	ribosome	2.44827e-13
GO Cellular Component	small nuclear ribonucleoprotein complex	2.78756e-05
GO Cellular Component	small nucleolar ribonucleoprotein complex	0.000143583
GO Cellular Component	small ribosomal subunit	1.57919e-09
GO Cellular Component	spindle	0.00022498
GO Cellular Component	spindle pole	0.0360066
GO Cellular Component	spliceosome complex	1.5878e-07
GO Cellular Component	vacuole	0.000621509
GO Cellular Component	viral capsid	0.000749548
GO Cellular Component	viral capsid (sensu Retroviridae)	0.000749548
GO Cellular Component	viral nucleocapsid	0.000749548
GO Cellular Component	virion	0.00380061
GO Molecular Function	3'-5' exonuclease activity	0.0197284
GO Molecular Function	adenyl nucleotide binding	3.86542e-06
GO Molecular Function	aminopeptidase activity	0.00741785
GO Molecular Function	apoptosis regulator activity	0.0144066
GO Molecular Function	ATP binding	4.11424e-06
GO Molecular Function	ATP dependent helicase activity	4.90656e-05
GO Molecular Function	ATP dependent RNA helicase activity	0.000120228
GO Molecular Function	ATPase activity	0.000106052
GO Molecular Function	ATPase activity\, coupled	5.71343e-05
GO Molecular Function	binding	2.55472e-05
GO Molecular Function	caspase activity	0.00702513
GO Molecular Function	catalytic activity	0.0376307
GO Molecular Function	disulfide oxidoreductase activity	0.026217
GO Molecular Function	DNA binding	0.00145344
GO Molecular Function	DNA dependent ATPase activity	0.000534695
GO Molecular Function	DNA helicase activity	0.0207867
GO Molecular Function	DNA-directed DNA polymerase activity	0.000657981
GO Molecular Function	exonuclease activity	0.00483981
GO Molecular Function	heat shock protein activity	0.0414533
GO Molecular Function	helicase activity	7.99239e-05
GO Molecular Function	hydrolase activity\, acting on acid anhydrides	0.000479426
GO Molecular Function	hydrolase activity\, acting on acid anhydrides\, in phosphorus-containing anhydrides	0.000799673
GO Molecular Function	hydrolase activity\, acting on glycosyl bonds	0.0199435
GO Molecular Function	hydrolase activity\, hydrolyzing O-glycosyl compounds	0.0229755
GO Molecular Function	intramolecular isomerase activity	0.033317
GO Molecular Function	intramolecular isomerase activity\, transposing S-S bonds	0.00293846
GO Molecular Function	ligase activity\, forming phosphoric ester bonds	0.0259854
GO Molecular Function	manganese ion binding	0.0163684
GO Molecular Function	mRNA binding	7.17735e-10
GO Molecular Function	nucleic acid binding	1.56035e-16
GO Molecular Function	nucleotide binding	3.16608e-07
GO Molecular Function	nucleotidyltransferase activity	0.00397176
GO Molecular Function	oligosaccharyl transferase activity	0.00293846
GO Molecular Function	oxidoreductase activity\, acting on paired donors\, with incorporation or reduction of molecular oxygen\, 2-oxoglutarate as one donor\, and incorporation of one atom each of oxygen into both donors	0.0313753
GO Molecular Function	pre-mRNA splicing factor activity	1.58314e-08
GO Molecular Function	protein carrier activity	4.25795e-05
GO Molecular Function	protein disulfide isomerase activity	0.00293846
GO Molecular Function	protein disulfide oxidoreductase activity	0.00105222
GO Molecular Function	protein heterodimerization activity	0.0421256
GO Molecular Function	protein transporter activity	0.0329955
GO Molecular Function	purine nucleotide binding	1.07478e-06
GO Molecular Function	RNA binding	5.52224e-30
GO Molecular Function	RNA dependent ATPase activity	0.000223552
GO Molecular Function	RNA helicase activity	0.00012151
GO Molecular Function	rRNA binding	0.0443661
GO Molecular Function	signal sequence binding	0.0428528
GO Molecular Function	single-stranded DNA binding	0.00355366
GO Molecular Function	structural constituent of ribosome	1.93025e-11
GO Molecular Function	structural molecule activity	0.018373
GO Molecular Function	translation factor activity\, nucleic acid binding	0.00103559
GO Molecular Function	translation initiation factor activity	0.00265954
GO Molecular Function	translation regulator activity	0.00125553
KEGG pathway	Cell cycle - Homo sapiens	4.27781e-05
KEGG pathway	Cell Growth and Death - Homo sapiens	2.7325e-05
KEGG pathway	Glycosaminoglycandegradation - Homo sapiens	0.00923412
KEGG pathway	Pyrimidine metabolism - Homo sapiens	0.00148121
KEGG pathway	Ribosome - Homo sapiens	1.58942e-14
KEGG pathway	Translation - Homo sapiens	4.35924e-13
molecular localization	DNA-associated (direct or indirect)	0.000380706
molecular localization	Protein synthesis factor	0.00116243
molecular localization	Ribosome-associated	5.88803e-15
molecular localization	RNA-associated	7.56607e-17
organismal role	Angiogenesis	0.0216322
organismal role	Cell death/Apoptosis	0.0142782
organismal role	Connective Tissue Development and Maintenance	0.0218562
organismal role	Control of Cell Proliferation	0.00536049
organismal role	Extracellular matrix component	0.0203292
organismal role	General cellular role	4.24596e-11

## Sheet: Table S1E
Overlapping Gene Categories		Overlapping Genes
cell-cell signaling		PROTOCADHERIN ALPHA SUBFAMILY C, 1
development		JAGGED 2
cell communication		POTASSIUM VOLTAGE-GATED CHANNEL, KQT-LIKE SUBFAMILY, MEMBER 2
voltage-gated ion channel activity		RIBOSOMAL PROTEIN S11
cation transport		SHORT STATURE HOMEOBOX 2
morphogenesis		CHROMOSOME 1 OPEN READING FRAME 76
		LEUCINE RICH REPEAT (IN FLII) INTERACTING PROTEIN 1
		MYOSIN PHOSPHATASE-RHO INTERACTING PROTEIN
